# Supplementary material for: Two-Step Source Tracing Strategy of Yersinia pestis and Its Historical Epidemiology in a Specific Region
Source: PLoS One. 2014 Jan 9;9(1):e85374. doi: 10.1371/journal.pone.0085374 (PMC3887043; doi:10.1371/journal.pone.0085374)
Supplement: Table S2 — Data production of the strains sequenced in this research. (XLS) [file pone.0085374.s003.xls]

## Sheet: Sheet2
Supplementary Table2. Data production of the strains sequenced in this research
	Data Production				Contig				Mapped		Match ratio	Mismatches	Error ratio
Strain	# of reads	Raw data (bp)	Depth		Number	Total length (bp)	N50		# of Reads	Total (bp)
05001	10542816	780168384	126.291		2827	4529802	2891		7947171	587723241	0.7538	2354409	0.00400598
05006	11514946	852106004	136.396		3435	4519596	2271		8583341	634751949	0.745409	2544755	0.00400905
05008	10888950	805782300	129.369		3071	4570073	2782		8140960	602047536	0.747635	2432439	0.00404028
090952a	9936920	735332080	121.201		2700	4536031	3009		7627565	564036271	0.767599	2385017	0.00422848
090952b	8413728	622615872	104.62		2237	4546525	3815		6583378	486873708	0.782457	1892408	0.00388686
090953	8260950	611310300	103.337		2002	4549046	4445		6503109	480904603	0.787211	1896694	0.00394401
090954	7982716	590720984	100.374		2002	4552121	4322		6316189	467113509	0.791233	1808254	0.00387112
090955	12451206	921389244	146.677		4452	4495098	1744		9229281	682593015	0.741236	2669245	0.00391045
090958	11168832	826493568	132.031		3194	4524528	2556		8308275	614436893	0.74388	2442333	0.00397491
090959	7207784	533376016	86.4993		1619	4544710	5455		5444200	402544368	0.755322	1712476	0.00425413
Average	9.83688e+06	7.27929e+08	118.68			4536753	3329		7.46835e+06	5.52303e+08		2213803
Sum	98368848	7279294752	1186.8
