# Supplementary material for: Two-Step Source Tracing Strategy of Yersinia pestis and Its Historical Epidemiology in a Specific Region
Source: PLoS One. 2014 Jan 9;9(1):e85374. doi: 10.1371/journal.pone.0085374 (PMC3887043; doi:10.1371/journal.pone.0085374)
Supplement: Table S3 — List of SNPs used in phylogenetic analysis. (XLS) [file pone.0085374.s004.xls]

## Sheet: Sheet1
Supplementary Table 3. List of SNPs used in phylogenetic analysis
SNP ID*	CO92 Pos	Gene Number	Mutation Type**	Anc Nt	Der Nt	Anc AA	Der AA	Using in
s1	155747	YPO0142	syn	G	A	S	S	Fig.2 & 3
s1003	22702	NA	intergenic	T	C	NA	NA	Fig.2 & 3
s1014	213082	NA	intergenic	C	T	NA	NA	Fig.2 & 3
s1015	213227	NA	intergenic	T	A	NA	NA	Fig.2 & 3
s1023	442439	NA	intergenic	C	T	NA	NA	Fig.2 & 3
s1026	445431	NA	intergenic	C	T	NA	NA	Fig.2 & 3
s1027	446712	NA	intergenic	C	A	NA	NA	Fig.2 & 3
s1032	482328	NA	intergenic	G	A	NA	NA	Fig.2 & 3
s1038	545488	YPO0508	nonsense	C	T	Q	*	Fig.2 & 3
s1066	967508	NA	intergenic	G	A	NA	NA	Fig.2 & 3
s1081	1263337	NA	intergenic	A	G	NA	NA	Fig.2 & 3
s1087	1332800	NA	intergenic	G	A	NA	NA	Fig.2 & 3
s1093	1437533	NA	intergenic	A	T	NA	NA	Fig.2 & 3
s1094	1440842	NA	intergenic	C	T	NA	NA	Fig.2 & 3
s1096	1480061	NA	intergenic	C	A	NA	NA	Fig.2 & 3
s1099	1487493	NA	intergenic	C	T	NA	NA	Fig.2 & 3
s1116	1808946	NA	intergenic	C	T	NA	NA	Fig.2 & 3
s1119	1871476	NA	intergenic	A	G	NA	NA	Fig.2 & 3
s1121	1875298	NA	intergenic	T	C	NA	NA	Fig.2 & 3
s1171	2522187	YPO2245	nonsense	G	A	Q	*	Fig.2 & 3
s1172	2655012	NA	intergenic	T	C	NA	NA	Fig.2 & 3
s1186	2822103	NA	intergenic	G	A	NA	NA	Fig.2 & 3
s1194	2870991	NA	intergenic	G	A	NA	NA	Fig.2 & 3
s1199	2942734	NA	intergenic	G	C	NA	NA	Fig.2 & 3
s12	699494	YPO0643	syn	G	A	G	G	Fig.2 & 3
s1201	2958327	NA	intergenic	T	C	NA	NA	Fig.2 & 3
s1203	2995771	NA	intergenic	G	A	NA	NA	Fig.2 & 3
s1222	3318458	NA	intergenic	T	C	NA	NA	Fig.2 & 3
s123	335859	NA	intergenic	G	A	NA	NA	Fig.2 & 3
s1237	3421553	NA	intergenic	G	A	NA	NA	Fig.2 & 3
s1247	3636012	NA	intergenic	C	T	NA	NA	Fig.2 & 3
s1248	3659175	NA	intergenic	T	G	NA	NA	Fig.2 & 3
s125	2575138	YPO2291	nsyn	G	A	A	T	Fig.2 & 3
s1251	3701692	NA	intergenic	C	T	NA	NA	Fig.2 & 3
s1252	3726726	YPO3340	nonsense	G	A	Q	*	Fig.2 & 3
s1257	3767613	NA	intergenic	T	C	NA	NA	Fig.2 & 3
s1271	4081612	NA	intergenic	C	T	NA	NA	Fig.2 & 3
s1272	4083536	NA	intergenic	G	A	NA	NA	Fig.2 & 3
s1273	4087224	NA	intergenic	C	T	NA	NA	Fig.2 & 3
s128	2829833	YPO2519	nsyn	G	A	R	C	Fig.2 & 3
s129	1374526	YPO1217	nsyn	C	T	S	L	Fig.2 & 3
s1290	4444137	NA	intergenic	C	A	NA	NA	Fig.2 & 3
s13	2453454	YPO2180	syn	G	A	A	A	Fig.2 & 3
s1321	107738	YPO0095	nsyn	G	A	H	Y	Fig.2 & 3
s1342	2431250	YPO2162	nsyn	G	T	P	H	Fig.2 & 3
s1343	2432007	YPO2162	nsyn	T	G	T	P	Fig.2 & 3
s1357	4399470	YPO3917	nsyn	G	A	G	S	Fig.2 & 3
s14	2934972	YPO2612	syn	G	C	T	T	Fig.2 & 3
s183	3645151	YPO3272	nsyn	G	C	G	A	Fig.2 & 3
s212	2812384	YPO2502	nsyn	T	G	Q	P	Fig.2 & 3
s218	1027339	YPO0935	syn	T	G	G	G	Fig.2 & 3
s2213	9341	NA	intergenic	G	A	NA	NA	Fig.2 & 3
s2237	472352	NA	intergenic	G	A	NA	NA	Fig.2 & 3
s2241	758407	NA	intergenic	A	G	NA	NA	Fig.2 & 3
s2252	1089111	NA	intergenic	T	C	NA	NA	Fig.2 & 3
s2263	1306627	NA	intergenic	G	C	NA	NA	Fig.2 & 3
s2265	1435629	NA	intergenic	C	T	NA	NA	Fig.2 & 3
s2267	1469317	NA	intergenic	G	A	NA	NA	Fig.2 & 3
s2273	1550320	NA	intergenic	C	T	NA	NA	Fig.2 & 3
s2274	1563826	NA	intergenic	G	T	NA	NA	Fig.2 & 3
s2275	1563852	NA	intergenic	G	T	NA	NA	Fig.2 & 3
s2276	1582545	NA	intergenic	T	A	NA	NA	Fig.2 & 3
s2281	1783063	NA	intergenic	C	T	NA	NA	Fig.2 & 3
s2289	1958761	NA	intergenic	A	G	NA	NA	Fig.2 & 3
s2295	1992413	NA	intergenic	T	G	NA	NA	Fig.2 & 3
s2316	2562938	NA	intergenic	A	T	NA	NA	Fig.2 & 3
s2319	2583651	NA	intergenic	C	T	NA	NA	Fig.2 & 3
s2338	2900331	NA	intergenic	G	A	NA	NA	Fig.2 & 3
s2351	3113542	NA	intergenic	G	T	NA	NA	Fig.2 & 3
s2379	3667287	NA	intergenic	G	T	NA	NA	Fig.2 & 3
s2380	3701697	NA	intergenic	T	C	NA	NA	Fig.2 & 3
s2393	4173151	NA	intergenic	A	G	NA	NA	Fig.2 & 3
s2399	4293972	NA	intergenic	G	A	NA	NA	Fig.2 & 3
s2403	4398224	NA	intergenic	G	A	NA	NA	Fig.2 & 3
s241	195147	YPO0175	syn	A	G	I	I	Fig.2 & 3
s2414	4589667	NA	intergenic	G	A	NA	NA	Fig.2 & 3
s2429	375144	YPO0363	nonsense	G	A	Q	*	Fig.2 & 3
s2430	916116	YPO0836	nonsense	A	T	K	*	Fig.2 & 3
s2432	1345963	YPO1195	nonsense	A	T	K	*	Fig.2 & 3
s2450	2532785	YPO2254	nonsense	G	T	S	*	Fig.2 & 3
s2454	2713925	YPO2412	nonsense	G	A	Q	*	Fig.2 & 3
s2456	2833589	YPO2524	nonsense	C	A	E	*	Fig.2 & 3
s2459	3027142	YPO2698	nonsense	C	T	Q	*	Fig.2 & 3
s247	325836	YPO0319	syn	C	T	P	P	Fig.2 & 3
s2478	35501	YPO0026	nsyn	G	T	G	C	Fig.2 & 3
s2490	58444	YPO0045	nsyn	A	C	K	Q	Fig.2 & 3
s2491	64116	YPO0053	nsyn	C	T	M	I	Fig.2 & 3
s2492	68330	YPO0057	nsyn	C	T	V	I	Fig.2 & 3
s2508	138344	YPO0126	nsyn	T	A	V	E	Fig.2 & 3
s2515	156409	YPO0142	nsyn	T	A	N	Y	Fig.2 & 3
s2527	266075	YPO0266	nsyn	G	A	V	I	Fig.2 & 3
s2536	310250	YPO0308	nsyn	C	A	F	L	Fig.2 & 3
s2539	320804	YPO0312	nsyn	T	G	D	A	Fig.2 & 3
s254	463516	YPO0442	syn	G	T	L	L	Fig.2 & 3
s2547	351457	YPO0342	nsyn	C	A	T	N	Fig.2 & 3
s2557	393755	YPO0378	nsyn	A	G	E	G	Fig.2 & 3
s2587	522997	YPO0492	nsyn	A	G	W	R	Fig.2 & 3
s2593	554006	YPO0515	nsyn	C	T	P	S	Fig.2 & 3
s2604	608985	YPO0563	nsyn	C	T	P	L	Fig.2 & 3
s2605	703720	YPO0646	nsyn	T	C	V	A	Fig.2 & 3
s2636	899270	YPO0821	nsyn	C	T	H	Y	Fig.2 & 3
s2656	974985	YPO0890	nsyn	C	T	A	T	Fig.2 & 3
s2659	978926	YPO0894	nsyn	T	A	Y	F	Fig.2 & 3
s2668	1036026	YPO0945	nsyn	G	A	A	T	Fig.2 & 3
s2670	1050790	YPO0952	nsyn	A	T	E	D	Fig.2 & 3
s2681	1154366	YPO1019	nsyn	G	A	D	N	Fig.2 & 3
s2705	1327350	YPO1177	nsyn	T	C	Q	R	Fig.2 & 3
s2713	1396071	YPO1236	nsyn	T	G	S	A	Fig.2 & 3
s2715	1397797	YPO1238	nsyn	A	C	D	A	Fig.2 & 3
s2719	1432827	YPO1274	nsyn	C	T	G	S	Fig.2 & 3
s2737	1522675	YPO1358	nsyn	G	A	A	V	Fig.2 & 3
s2746	1566516	YPO1388	nsyn	A	G	I	M	Fig.2 & 3
s2756	1591049	YPO1405	nsyn	A	C	T	P	Fig.2 & 3
s2770	1697988	YPO1496	nsyn	A	T	V	E	Fig.2 & 3
s2782	1721363	YPO1515	nsyn	A	C	F	V	Fig.2 & 3
s2789	1774064	YPO1558	nsyn	T	A	S	C	Fig.2 & 3
s2792	1779139	YPO1562	nsyn	G	T	S	R	Fig.2 & 3
s2800	1794772	YPO1573	nsyn	C	T	A	T	Fig.2 & 3
s2802	1828930	YPO1605	nsyn	G	A	A	T	Fig.2 & 3
s2803	1832390	YPO1608	nsyn	C	T	A	V	Fig.2 & 3
s2807	1859140	YPO1633	nsyn	C	T	E	K	Fig.2 & 3
s2810	1875970	YPO1650	nsyn	G	T	F	L	Fig.2 & 3
s2822	1946279	YPO1705	nsyn	C	A	Q	K	Fig.2 & 3
s2823	1947062	YPO1706	nsyn	A	G	E	G	Fig.2 & 3
s283	1204121	YPO1059	syn	C	A	A	A	Fig.2 & 3
s2831	1986419	YPO1743	nsyn	G	T	E	D	Fig.2 & 3
s2836	2013693	YPO1768	nsyn	G	A	R	H	Fig.2 & 3
s2838	2040939	YPO1793	nsyn	A	G	N	S	Fig.2 & 3
s2842	2049702	YPO1806	nsyn	C	T	L	F	Fig.2 & 3
s2843	2050291	YPO1806	nsyn	C	A	A	E	Fig.2 & 3
s2846	2084726	YPO1840	nsyn	C	A	E	D	Fig.2 & 3
s2856	2129735	YPO1892	nsyn	G	A	A	T	Fig.2 & 3
s2860	2262577	YPO1990	nsyn	G	T	R	L	Fig.2 & 3
s2873	2302397	YPO2031	nsyn	C	A	A	S	Fig.2 & 3
s2893	2491300	YPO2218	nsyn	C	T	P	S	Fig.2 & 3
s2894	2498569	YPO2221	nsyn	T	G	L	W	Fig.2 & 3
s2895	2502743	YPO2225	nsyn	C	A	R	S	Fig.2 & 3
s2912	2585068	YPO2298	nsyn	G	A	T	I	Fig.2 & 3
s2932	2685885	YPO2390	nsyn	A	C	D	A	Fig.2 & 3
s2959	2844858	YPO2535	nsyn	A	C	V	G	Fig.2 & 3
s2963	2878972	YPO2564	nsyn	G	A	S	F	Fig.2 & 3
s2964	2879668	YPO2565	nsyn	G	A	R	Q	Fig.2 & 3
s2979	2966528	YPO2638	nsyn	C	T	M	I	Fig.2 & 3
s2980	2972549	YPO2645	nsyn	T	G	Y	S	Fig.2 & 3
s2984	2978031	YPO2649	nsyn	G	A	A	V	Fig.2 & 3
s2989	3004177	YPO2678	nsyn	A	T	E	D	Fig.2 & 3
s3	1178459	YPO1037	syn	C	T	L	L	Fig.2 & 3
s3008	3104312	YPO2769	nsyn	G	T	D	Y	Fig.2 & 3
s3026	3186909	YPO2849	nsyn	G	A	M	I	Fig.2 & 3
s303	1748616	YPO1536	syn	C	T	L	L	Fig.2 & 3
s3042	3271095	YPO2925	nsyn	C	T	G	E	Fig.2 & 3
s3043	3288509	YPO2945	nsyn	C	T	A	T	Fig.2 & 3
s3047	3297357	YPO2950	nsyn	G	T	S	I	Fig.2 & 3
s3051	3301531	YPO2953	nsyn	G	A	D	N	Fig.2 & 3
s3056	3338385	YPO2989	nsyn	T	C	Q	R	Fig.2 & 3
s3059	3366495	YPO3012	nsyn	T	C	M	V	Fig.2 & 3
s3061	3378054	YPO3024	nsyn	G	T	L	F	Fig.2 & 3
s3068	3393156	YPO3038	nsyn	A	T	L	Q	Fig.2 & 3
s3071	3395694	YPO3041	nsyn	C	T	R	C	Fig.2 & 3
s3073	3409394	YPO3050	nsyn	C	A	R	M	Fig.2 & 3
s3082	3441710	YPO3086	nsyn	A	T	H	L	Fig.2 & 3
s3086	3476782	YPO3119	nsyn	A	C	D	E	Fig.2 & 3
s3091	3539317	YPO3176	nsyn	T	A	L	Q	Fig.2 & 3
s3093	3546603	YPO3184	nsyn	A	G	L	S	Fig.2 & 3
s3094	3559242	YPO3198	nsyn	T	C	V	A	Fig.2 & 3
s3126	3750081	YPO3361	nsyn	G	A	A	V	Fig.2 & 3
s313	1965682	YPO1720	syn	T	G	P	P	Fig.2 & 3
s3135	3777040	YPO3383	nsyn	C	A	E	D	Fig.2 & 3
s3136	3781850	YPO3388	nsyn	A	C	S	A	Fig.2 & 3
s3140	3808002	YPO3409	nsyn	G	C	D	E	Fig.2 & 3
s3142	3829609	YPO3425	nsyn	G	A	G	D	Fig.2 & 3
s3157	3887514	YPO3481	nsyn	A	T	N	K	Fig.2 & 3
s3165	3924181	YPO3515	nsyn	C	T	A	T	Fig.2 & 3
s3186	3997965	YPO3589	nsyn	G	A	A	T	Fig.2 & 3
s3188	4046967	YPO3629	nsyn	T	G	V	G	Fig.2 & 3
s320	2410185	YPO2141	syn	C	T	E	E	Fig.2 & 3
s3203	4111843	YPO3679	nsyn	G	T	P	Q	Fig.2 & 3
s3213	4164818	YPO3722	nsyn	T	C	K	E	Fig.2 & 3
s3218	4235070	YPO3770	nsyn	T	G	V	G	Fig.2 & 3
s3221	4239796	YPO3776	nsyn	A	G	I	T	Fig.2 & 3
s3224	4255094	YPO3789	nsyn	T	C	L	S	Fig.2 & 3
s3229	4272552	YPO3806	nsyn	C	T	V	M	Fig.2 & 3
s3233	4286087	YPO3820	nsyn	G	A	G	S	Fig.2 & 3
s3243	4326671	YPO3854	nsyn	C	A	G	C	Fig.2 & 3
s3252	4357139	YPO3880	nsyn	G	A	R	Q	Fig.2 & 3
s3254	4364788	YPO3889	nsyn	A	C	N	T	Fig.2 & 3
s3257	4398598	YPO3916	nsyn	G	T	W	C	Fig.2 & 3
s3268	4449797	YPO3951	nsyn	G	A	T	I	Fig.2 & 3
s3275	4489707	YPO3985	nsyn	C	T	A	V	Fig.2 & 3
s3277	4492645	YPO3987	nsyn	G	A	P	S	Fig.2 & 3
s3284	4590648	YPO4070	nsyn	G	A	P	L	Fig.2 & 3
s3292	4629810	YPO4108	nsyn	G	A	V	M	Fig.2 & 3
s3293	4630269	YPO4109	nsyn	C	A	A	S	Fig.2 & 3
s3314	181253	YPO0164	syn	T	C	D	D	Fig.2 & 3
s3319	269501	YPO0268a	syn	C	T	R	R	Fig.2 & 3
s332	2656129	YPO2361	syn	G	T	P	P	Fig.2 & 3
s3323	323449	YPO0316	syn	G	A	L	L	Fig.2 & 3
s3327	350726	YPO0342	syn	C	A	I	I	Fig.2 & 3
s333	2732999	YPO2432	syn	G	T	I	I	Fig.2 & 3
s334	2741382	YPO2441	syn	C	T	A	A	Fig.2 & 3
s3352	547131	YPO0509	syn	G	T	P	P	Fig.2 & 3
s3355	557597	YPO0517	syn	G	A	P	P	Fig.2 & 3
s3366	716333	YPO0655	syn	G	A	R	R	Fig.2 & 3
s338	2797988	YPO2491	syn	G	A	R	R	Fig.2 & 3
s3390	998669	YPO0909	syn	C	T	A	A	Fig.2 & 3
s3391	1051552	YPO0952	syn	C	T	A	A	Fig.2 & 3
s3392	1089665	YPO0983	syn	C	T	T	T	Fig.2 & 3
s3394	1105385	YPO0994	syn	C	T	S	S	Fig.2 & 3
s3441	1755332	YPO1540	syn	C	T	H	H	Fig.2 & 3
s3443	1775958	YPO1559	syn	T	G	G	G	Fig.2 & 3
s3450	1825020	YPO1601	syn	G	T	G	G	Fig.2 & 3
s3453	1850983	YPO1626	syn	G	A	L	L	Fig.2 & 3
s346	2945027	YPO2621	syn	C	T	L	L	Fig.2 & 3
s3465	1967082	YPO1722	syn	G	A	N	N	Fig.2 & 3
s3476	2082341	YPO1835	syn	C	T	Q	Q	Fig.2 & 3
s3484	2321440	YPO2045	syn	T	G	G	G	Fig.2 & 3
s3494	2498492	YPO2221	syn	C	T	L	L	Fig.2 & 3
s3508	2672562	YPO2379	syn	T	C	A	A	Fig.2 & 3
s3543	3013837	YPO2689	syn	A	G	N	N	Fig.2 & 3
s3554	3151537	YPO2823	syn	G	A	E	E	Fig.2 & 3
s3555	3187792	YPO2850	syn	T	C	L	L	Fig.2 & 3
s3560	3251648	YPO2908	syn	G	A	P	P	Fig.2 & 3
s3575	3419966	YPO3062	syn	C	T	T	T	Fig.2 & 3
s3581	3470918	YPO3114	syn	G	A	N	N	Fig.2 & 3
s3584	3505538	YPO3145	syn	T	A	V	V	Fig.2 & 3
s3588	3539827	YPO3177	syn	T	A	L	L	Fig.2 & 3
s3590	3558196	YPO3198	syn	C	T	L	L	Fig.2 & 3
s3591	3558289	YPO3198	syn	C	T	H	H	Fig.2 & 3
s3592	3558904	YPO3198	syn	G	T	L	L	Fig.2 & 3
s3641	4111404	YPO3679	syn	C	T	L	L	Fig.2 & 3
s3643	4115338	YPO3681	syn	G	A	S	S	Fig.2 & 3
s3657	4260577	YPO3795	syn	G	A	A	A	Fig.2 & 3
s366	3397040	YPO3043	syn	G	A	K	K	Fig.2 & 3
s3666	4320041	YPO3849	syn	T	C	G	G	Fig.2 & 3
s3670	4379864	YPO3906	syn	G	A	V	V	Fig.2 & 3
s368	3426560	YPO3070	syn	G	A	L	L	Fig.2 & 3
s3680	4571442	YPO4052	syn	G	A	V	V	Fig.2 & 3
s3683	4596460	YPO4076	syn	G	A	Q	Q	Fig.2 & 3
s3685	4624573	YPO4104	syn	T	C	C	C	Fig.2 & 3
s399	4210272	YPO3754	syn	G	A	R	R	Fig.2 & 3
s4	1385780	YPO1224	syn	C	T	K	K	Fig.2 & 3
s403	4357515	YPO3880	syn	G	A	G	G	Fig.2 & 3
s424	22948	YPO0017	nsyn	A	C	I	L	Fig.2 & 3
s431	79379	YPO0069	nsyn	C	T	T	M	Fig.2 & 3
s437	130643	YPO0122	nsyn	A	G	I	T	Fig.2 & 3
s439	143776	YPO0132	nsyn	C	T	A	T	Fig.2 & 3
s454	341543	YPO0332	nsyn	C	T	A	V	Fig.2 & 3
s455	341720	YPO0332	nsyn	G	A	R	H	Fig.2 & 3
s463	373649	YPO0363	nsyn	C	T	R	H	Fig.2 & 3
s466	399533	YPO0383	nsyn	A	C	L	F	Fig.2 & 3
s471	434257	YPO0415	nsyn	G	T	G	C	Fig.2 & 3
s476	445674	YPO0425	nsyn	C	T	S	N	Fig.2 & 3
s477	446569	YPO0425	nsyn	G	A	L	F	Fig.2 & 3
s482	513449	YPO0482	nsyn	C	T	P	L	Fig.2 & 3
s516	745509	YPO0682	nsyn	G	A	V	I	Fig.2 & 3
s526	870232	YPO0793	nsyn	T	C	D	G	Fig.2 & 3
s528	882354	YPO0802	nsyn	C	A	A	S	Fig.2 & 3
s534	918790	YPO0839	nsyn	T	C	L	P	Fig.2 & 3
s543	1051913	YPO0953	nsyn	G	A	G	R	Fig.2 & 3
s545	1102174	YPO0993	nsyn	G	A	A	T	Fig.2 & 3
s556	1211343	YPO1068	nsyn	C	T	R	H	Fig.2 & 3
s558	1251046	YPO1107	nsyn	C	T	T	I	Fig.2 & 3
s563	1272559	YPO1126	nsyn	C	T	A	V	Fig.2 & 3
s565	1285651	YPO1139	nsyn	T	C	D	G	Fig.2 & 3
s578	1388315	YPO1228	nsyn	A	T	Q	L	Fig.2 & 3
s586	1446217	YPO1288	nsyn	G	A	A	V	Fig.2 & 3
s588	1512930	YPO1348	nsyn	G	A	A	T	Fig.2 & 3
s593	1537228	YPO1368	nsyn	A	G	N	S	Fig.2 & 3
s596	1548654	YPO1376	nsyn	G	A	A	T	Fig.2 & 3
s600	1573651	YPO1392	nsyn	C	T	S	F	Fig.2 & 3
s602	1599786	YPO1411	nsyn	T	C	T	A	Fig.2 & 3
s610	1705810	YPO1502	nsyn	C	A	G	V	Fig.2 & 3
s630	1859946	YPO1634	nsyn	C	T	G	S	Fig.2 & 3
s631	1861680	YPO1636	nsyn	G	T	T	N	Fig.2 & 3
s638	1932514	YPO1695	nsyn	G	C	P	R	Fig.2 & 3
s646	1991759	YPO1748	nsyn	G	A	S	N	Fig.2 & 3
s647	2012524	YPO1767	nsyn	G	T	V	L	Fig.2 & 3
s660	2098628	YPO1851	nsyn	C	T	S	N	Fig.2 & 3
s696	2346456	YPO2066	nsyn	T	C	S	P	Fig.2 & 3
s697	2356003	YPO2074	nsyn	A	T	K	N	Fig.2 & 3
s708	2476573	YPO2201	nsyn	A	C	D	A	Fig.2 & 3
s71	1546885	YPO1376	nsyn	C	T	A	V	Fig.2 & 3
s712	2498949	YPO2221	nsyn	G	A	A	T	Fig.2 & 3
s734	2677598	YPO2382	nsyn	A	G	E	G	Fig.2 & 3
s739	2686272	YPO2391	nsyn	C	A	V	F	Fig.2 & 3
s740	2722524	YPO2421	nsyn	A	G	I	T	Fig.2 & 3
s742	2728232	YPO2428	nsyn	G	T	R	S	Fig.2 & 3
s752	2773647	YPO2472	nsyn	G	A	A	V	Fig.2 & 3
s758	2836077	YPO2527	nsyn	A	G	V	A	Fig.2 & 3
s773	2943162	YPO2620	nsyn	C	T	D	N	Fig.2 & 3
s779	2959217	YPO2631	nsyn	C	T	P	S	Fig.2 & 3
s78	3824488	NA	intergenic	T	C	NA	NA	Fig.2 & 3
s786	3025936	YPO2697	nsyn	C	T	H	Y	Fig.2 & 3
s79	4589706	NA	intergenic	C	T	NA	NA	Fig.2 & 3
s80	1804559	YPO1581	syn	T	C	E	E	Fig.2 & 3
s801	3096319	YPO2762	nsyn	A	G	E	G	Fig.2 & 3
s82	3639873	YPO3268	syn	G	T	G	G	Fig.2 & 3
s820	3216099	YPO2880	nsyn	C	A	G	C	Fig.2 & 3
s825	3253682	YPO2911	nsyn	C	A	Q	H	Fig.2 & 3
s826	3267118	YPO2921	nsyn	G	A	P	L	Fig.2 & 3
s83	3478224	YPO3120	syn	C	A	P	P	Fig.2 & 3
s833	3323161	YPO2975	nsyn	G	A	R	C	Fig.2 & 3
s836	3341360	YPO2991	nsyn	T	G	I	S	Fig.2 & 3
s84	1540754	YPO1372	syn	G	A	Y	Y	Fig.2 & 3
s843	3371160	YPO3016	nsyn	G	A	P	L	Fig.2 & 3
s846	3392521	YPO3038	nsyn	T	C	T	A	Fig.2 & 3
s849	3393976	YPO3040	nsyn	G	T	H	N	Fig.2 & 3
s85	1450348	YPO1291	syn	C	T	G	G	Fig.2 & 3
s852	3407398	YPO3049	nsyn	C	T	R	H	Fig.2 & 3
s867	3543738	YPO3180	nsyn	C	A	A	S	Fig.2 & 3
s876	3607537	YPO3241	nsyn	G	A	M	I	Fig.2 & 3
s88	3002442	YPO2676	syn	A	G	G	G	Fig.2 & 3
s880	3631152	YPO3258	nsyn	G	A	P	S	Fig.2 & 3
s885	3658233	YPO3277	nsyn	G	T	S	R	Fig.2 & 3
s89	3210101	YPO2875	syn	G	A	Y	Y	Fig.2 & 3
s893	3712455	YPO3327	nsyn	G	T	V	L	Fig.2 & 3
s9	4371886	YPO3897	syn	G	A	T	T	Fig.2 & 3
s90	915325	YPO0835	syn	A	T	P	P	Fig.2 & 3
s902	3796789	YPO3398	nsyn	G	A	E	K	Fig.2 & 3
s904	3806677	YPO3408	nsyn	T	C	K	R	Fig.2 & 3
s91	983851	YPO0898	syn	G	A	V	V	Fig.2 & 3
s914	3929620	YPO3520	nsyn	G	A	A	T	Fig.2 & 3
s915	3933779	YPO3523	nsyn	G	A	T	M	Fig.2 & 3
s92	488947	YPO0462	syn	C	T	A	A	Fig.2 & 3
s920	3973746	YPO3559	nsyn	T	C	I	T	Fig.2 & 3
s93	4585561	YPO4066	syn	C	T	L	L	Fig.2 & 3
s935	4080579	YPO3659	nsyn	C	T	R	H	Fig.2 & 3
s940	4139729	YPO3706	nsyn	T	C	I	V	Fig.2 & 3
s944	4155259	YPO3719	nsyn	G	A	V	M	Fig.2 & 3
s951	4185893	YPO3732	nsyn	C	A	M	I	Fig.2 & 3
s955	4243823	YPO3781	nsyn	T	A	Y	F	Fig.2 & 3
s956	4253544	YPO3788	nsyn	C	T	A	T	Fig.2 & 3
s964	4330728	YPO3857	nsyn	G	A	A	V	Fig.2 & 3
s966	4339366	YPO3865	nsyn	G	T	R	S	Fig.2 & 3
s2210	172	NA	intergenic	G	T	NA	NA	Fig.2
s2211	232	NA	intergenic	C	T	NA	NA	Fig.2
s231	855	YPO0002	syn	G	A	T	T	Fig.2
s420	1166	YPO0002	nsyn	C	T	A	T	Fig.2
s232	4089	YPO0005	syn	C	T	Q	Q	Fig.2
s2472	4618	YPO0005	nsyn	C	T	S	N	Fig.2
s2473	4817	YPO0005	nsyn	C	T	A	T	Fig.2
s422	6103	YPO0006	nsyn	C	T	T	I	Fig.2
s2423	8793	YPO0008	nonsense	C	A	S	*	Fig.2
s423	20252	YPO0013	nsyn	C	T	G	D	Fig.2
s1005	25832	NA	intergenic	C	T	NA	NA	Fig.2
s233	34810	YPO0025	syn	T	C	A	A	Fig.2
s3303	35344	YPO0026	syn	C	T	F	F	Fig.2
s3304	41559	YPO0032	syn	G	A	E	E	Fig.2
s234	42303	YPO0032	syn	C	T	V	V	Fig.2
s2215	44187	NA	intergenic	C	T	NA	NA	Fig.2
s2481	44788	YPO0034	nsyn	C	A	R	L	Fig.2
s95	47957	YPO0036	syn	G	T	T	T	Fig.2
s2486	50877	YPO0038	nsyn	C	A	D	Y	Fig.2
s2487	52924	YPO0040	nsyn	C	A	A	S	Fig.2
s425	54102	YPO0041	nsyn	A	T	T	S	Fig.2
s2488	55414	YPO0041	nsyn	T	G	L	W	Fig.2
s3306	55551	YPO0042	syn	G	A	G	G	Fig.2
s1006	61685	NA	intergenic	G	C	NA	NA	Fig.2
s426	65361	YPO0055	nsyn	C	A	C	F	Fig.2
s427	70649	YPO0059	nsyn	C	T	R	C	Fig.2
s428	71105	YPO0059	nsyn	C	A	L	I	Fig.2
s235	74831	YPO0063	syn	A	G	S	S	Fig.2
s432	84787	YPO0075	nsyn	A	T	R	S	Fig.2
s3309	86448	YPO0076	syn	C	T	A	A	Fig.2
s433	90183	YPO0079	nsyn	A	G	T	A	Fig.2
s434	90931	YPO0080	nsyn	T	A	Q	L	Fig.2
s3310	91494	YPO0080	syn	G	A	N	N	Fig.2
s435	97226	YPO0086	nsyn	G	A	A	V	Fig.2
s436	98835	YPO0088	nsyn	C	T	G	D	Fig.2
s2501	99919	YPO0089	nsyn	T	A	Y	F	Fig.2
s236	102510	YPO0092	syn	C	T	T	T	Fig.2
s2502	113589	YPO0105	nsyn	A	C	I	S	Fig.2
s2503	117774	YPO0110	nsyn	G	T	F	L	Fig.2
s2223	122157	NA	intergenic	G	A	NA	NA	Fig.2
s2504	122650	YPO0115	nsyn	C	A	A	E	Fig.2
s2505	129936	YPO0121	nsyn	G	A	P	L	Fig.2
s230	133269	YPO0123	syn	C	T	R	R	Fig.2
s2506	134846	YPO0124	nsyn	T	A	C	S	Fig.2
s1011	135809	YPO0124	nsyn	C	A	Q	K	Fig.2
s2507	138136	YPO0126	nsyn	C	T	H	Y	Fig.2
s237	139466	YPO0127	syn	G	A	D	D	Fig.2
s2509	140548	YPO0129	nsyn	C	T	P	L	Fig.2
s438	143347	YPO0132	nsyn	C	A	A	S	Fig.2
s2513	145671	YPO0134	nsyn	C	T	V	I	Fig.2
s2514	153870	YPO0140	nsyn	T	C	K	R	Fig.2
s440	166484	YPO0152	nsyn	G	A	A	T	Fig.2
s441	167652	YPO0153	nsyn	T	C	S	P	Fig.2
s442	167803	YPO0153	nsyn	C	T	S	L	Fig.2
s239	168535	YPO0154	syn	A	G	R	R	Fig.2
s240	171062	YPO0157	syn	T	G	G	G	Fig.2
s443	173430	YPO0158	nsyn	T	C	T	A	Fig.2
s444	178028	YPO0162	nsyn	C	T	A	V	Fig.2
s20	179896	YPO0163	syn	C	A	G	G	Fig.2
s3316	182447	YPO0164	syn	C	T	I	I	Fig.2
s445	185039	YPO0166	nonsense	G	A	Q	*	Fig.2
s2518	189944	YPO0170	nsyn	C	T	R	C	Fig.2
s1013	195048	NA	intergenic	C	T	NA	NA	Fig.2
s2523	201788	YPO0183	nsyn	G	A	M	I	Fig.2
s21	203665	YPO0185	syn	T	C	L	L	Fig.2
s242	204205	YPO0186	syn	T	C	A	A	Fig.2
s2524	210263	YPO0191	nsyn	A	G	I	V	Fig.2
s446	215610	YPO0200	nsyn	C	A	P	Q	Fig.2
s244	228831	YPO0224	syn	C	T	V	V	Fig.2
s2525	239336	YPO0240	nsyn	A	T	L	Q	Fig.2
s245	250903	YPO0253	syn	C	T	L	L	Fig.2
s450	252309	YPO0253	nsyn	C	T	G	S	Fig.2
s2225	252780	NA	intergenic	T	A	NA	NA	Fig.2
s451	262564	YPO0260a	nsyn	C	A	A	E	Fig.2
s2526	265154	YPO0265	nsyn	C	T	T	I	Fig.2
s2530	269963	YPO0269	nsyn	A	T	Q	L	Fig.2
s1322	274360	YPO0274	nsyn	C	T	P	L	Fig.2
s3321	274670	YPO0274	syn	G	A	Q	Q	Fig.2
s15	282762	YPO0282	syn	G	A	H	H	Fig.2
s2428	284820	YPO0283	nonsense	C	A	E	*	Fig.2
s2226	285374	NA	intergenic	G	A	NA	NA	Fig.2
s2	286528	YPO0285	syn	A	T	R	R	Fig.2
s1017	290202	NA	intergenic	A	C	NA	NA	Fig.2
s219	290510	YPO0289	nsyn	G	T	H	N	Fig.2
s3322	291908	YPO0290	syn	C	T	G	G	Fig.2
s2532	296089	YPO0294	nsyn	G	T	E	D	Fig.2
s452	303243	YPO0302	nsyn	G	T	R	I	Fig.2
s2534	307612	YPO0306	nsyn	C	T	T	I	Fig.2
s1018	309324	NA	intergenic	C	T	NA	NA	Fig.2
s2228	318340	NA	intergenic	A	T	NA	NA	Fig.2
s2538	320502	YPO0312	nsyn	C	T	G	S	Fig.2
s246	322671	YPO0315	syn	C	T	L	L	Fig.2
s1019	324986	NA	intergenic	G	C	NA	NA	Fig.2
s3324	325482	YPO0319	syn	G	A	S	S	Fig.2
s2541	329755	YPO0322	nsyn	T	A	L	Q	Fig.2
s453	333394	YPO0324	nsyn	T	C	Q	R	Fig.2
s3325	335154	YPO0325	syn	T	G	G	G	Fig.2
s16	335833	YPO0326	syn	C	T	A	A	Fig.2
s2543	337335	YPO0328	nsyn	C	T	G	D	Fig.2
s98	337523	YPO0328	syn	G	A	I	I	Fig.2
s2545	344244	YPO0335	nsyn	G	A	G	D	Fig.2
s2229	348577	NA	intergenic	C	T	NA	NA	Fig.2
s3329	351956	YPO0342	syn	G	A	E	E	Fig.2
s3330	352278	YPO0343	syn	C	A	I	I	Fig.2
s458	356311	YPO0345	nsyn	G	T	P	Q	Fig.2
s459	358397	YPO0347	nsyn	C	T	V	I	Fig.2
s2550	358830	YPO0348	nsyn	A	G	I	T	Fig.2
s462	359527	YPO0348	nsyn	C	A	D	Y	Fig.2
s250	367638	YPO0357	syn	C	T	L	L	Fig.2
s2553	368223	YPO0358	nsyn	C	A	A	S	Fig.2
s47	368379	NA	intergenic	C	T	NA	NA	Fig.2
s2232	372385	NA	intergenic	G	T	NA	NA	Fig.2
s3331	372727	YPO0363	syn	C	T	E	E	Fig.2
s464	374263	YPO0363	nsyn	G	T	F	L	Fig.2
s1021	383169	NA	intergenic	C	T	NA	NA	Fig.2
s3332	386003	YPO0371	syn	C	T	I	I	Fig.2
s2556	386158	YPO0371	nsyn	C	T	P	L	Fig.2
s251	387471	YPO0372	syn	C	T	Y	Y	Fig.2
s2559	399822	YPO0383	nsyn	C	A	H	N	Fig.2
s3333	400358	YPO0383	syn	G	A	A	A	Fig.2
s467	416872	YPO0399	nsyn	C	A	R	L	Fig.2
s468	418282	YPO0400	nsyn	G	T	R	L	Fig.2
s469	419209	YPO0401	nsyn	G	A	D	N	Fig.2
s2561	420684	YPO0404	nsyn	C	T	G	D	Fig.2
s216	420995	YPO0404	nsyn	C	T	M	I	Fig.2
s3334	424789	YPO0406	syn	T	C	L	L	Fig.2
s470	425215	YPO0407	nsyn	C	A	M	I	Fig.2
s2566	427827	YPO0410	nsyn	G	A	R	C	Fig.2
s2235	431226	NA	intergenic	T	C	NA	NA	Fig.2
s2569	433075	YPO0415	nsyn	G	A	V	I	Fig.2
s2571	433772	YPO0415	nsyn	G	A	R	Q	Fig.2
s472	436827	YPO0417	nsyn	C	A	L	I	Fig.2
s473	438201	YPO0420	nsyn	G	T	C	F	Fig.2
s253	440655	YPO0421	syn	C	T	S	S	Fig.2
s474	441179	YPO0421	nsyn	C	T	P	L	Fig.2
s475	441652	YPO0421	nsyn	C	T	R	C	Fig.2
s1025	443675	NA	intergenic	C	T	NA	NA	Fig.2
s3337	445805	YPO0425	syn	G	T	T	T	Fig.2
s1029	447459	NA	intergenic	A	G	NA	NA	Fig.2
s1323	449523	YPO0429	nsyn	C	A	A	E	Fig.2
s478	451790	YPO0431	nsyn	A	C	T	P	Fig.2
s2576	453633	YPO0433	nsyn	C	A	S	R	Fig.2
s1031	459426	YPO0437	syn	C	A	R	R	Fig.2
s3340	459455	YPO0437	syn	T	G	P	P	Fig.2
s479	459766	YPO0439	nsyn	G	A	E	K	Fig.2
s2579	460057	YPO0439	nsyn	C	T	P	S	Fig.2
s3341	464206	YPO0443	syn	C	T	V	V	Fig.2
s481	472754	YPO0451	nsyn	C	A	G	W	Fig.2
s2582	476886	YPO0452	nsyn	C	T	T	I	Fig.2
s3344	476971	YPO0452	syn	G	A	L	L	Fig.2
s2583	482010	YPO0458	nsyn	T	G	E	D	Fig.2
s3346	485383	YPO0459	syn	G	A	L	L	Fig.2
s3348	506684	YPO0475	syn	C	T	D	D	Fig.2
s2585	507138	YPO0475	nsyn	G	A	E	K	Fig.2
s1036	511653	NA	intergenic	G	T	NA	NA	Fig.2
s1037	511678	NA	intergenic	C	T	NA	NA	Fig.2
s255	515976	YPO0482	syn	G	A	V	V	Fig.2
s2588	525101	YPO0494	nsyn	C	T	S	N	Fig.2
s484	525887	YPO0494	nsyn	T	A	Q	L	Fig.2
s485	526303	YPO0495	nsyn	C	T	A	T	Fig.2
s486	535221	YPO0501	nsyn	T	G	S	A	Fig.2
s256	537476	YPO0504	syn	C	T	A	A	Fig.2
s3349	541326	YPO0506	syn	C	T	L	L	Fig.2
s2591	543677	YPO0507	nsyn	C	A	A	E	Fig.2
s3351	545055	YPO0508	syn	C	T	I	I	Fig.2
s257	545082	YPO0508	syn	C	T	L	L	Fig.2
s3353	550696	YPO0513	syn	C	A	G	G	Fig.2
s2594	554570	YPO0515	nsyn	T	A	W	R	Fig.2
s3356	561567	YPO0518	syn	G	A	G	G	Fig.2
s2596	567790	YPO0523	nsyn	A	G	I	V	Fig.2
s487	568345	YPO0524	nsyn	A	T	S	T	Fig.2
s3358	569096	YPO0524	syn	G	A	L	L	Fig.2
s2238	569608	NA	intergenic	A	G	NA	NA	Fig.2
s1039	573525	NA	intergenic	A	G	NA	NA	Fig.2
s489	574078	YPO0530	nsyn	C	T	G	S	Fig.2
s258	574669	YPO0531	syn	G	A	G	G	Fig.2
s2597	576681	YPO0532	nsyn	C	T	R	H	Fig.2
s490	577812	YPO0533	nsyn	T	G	T	P	Fig.2
s491	585341	YPO0539	nsyn	T	C	V	A	Fig.2
s3359	586040	YPO0540	syn	C	T	G	G	Fig.2
s3360	586163	YPO0540	syn	G	A	V	V	Fig.2
s3361	588739	YPO0544	syn	A	G	N	N	Fig.2
s1041	588988	YPO0544	nsyn	C	A	M	I	Fig.2
s2239	590066	NA	intergenic	C	T	NA	NA	Fig.2
s120	592815	YPO0549	syn	G	A	K	K	Fig.2
s1324	593308	YPO0549	nsyn	G	T	A	S	Fig.2
s2601	597567	YPO0552	nsyn	G	T	V	L	Fig.2
s2602	599239	YPO0554	nsyn	A	G	S	G	Fig.2
s492	600130	YPO0555	nsyn	G	C	G	A	Fig.2
s493	604118	YPO0558	nsyn	G	T	R	L	Fig.2
s3363	610350	YPO0564	syn	C	T	D	D	Fig.2
s3364	611112	YPO0564	syn	T	G	G	G	Fig.2
s3365	612531	YPO0565	syn	C	T	A	A	Fig.2
s2240	699019	NA	intergenic	G	A	NA	NA	Fig.2
s27	699469	YPO0643	nsyn	C	T	E	K	Fig.2
s11	699647	YPO0643	syn	C	T	Q	Q	Fig.2
s2606	710418	YPO0652	nsyn	C	T	A	V	Fig.2
s1330	710909	YPO0652	nonsense	C	T	Q	*	Fig.2
s2607	716242	YPO0655	nsyn	C	T	A	V	Fig.2
s511	716425	YPO0655	nsyn	C	T	A	V	Fig.2
s1331	719950	YPO0659	nsyn	G	A	G	E	Fig.2
s264	720889	YPO0660	syn	C	T	Q	Q	Fig.2
s2608	721209	YPO0660	nsyn	C	T	D	N	Fig.2
s2610	723476	YPO0663	nsyn	T	G	D	A	Fig.2
s512	727192	YPO0668	nsyn	G	A	A	T	Fig.2
s3368	731010	YPO0671	syn	C	T	D	D	Fig.2
s513	732359	YPO0671	nsyn	A	C	D	A	Fig.2
s2612	732877	YPO0671	nsyn	C	A	L	M	Fig.2
s514	733490	YPO0672	nsyn	C	T	S	F	Fig.2
s2614	733988	YPO0672	nsyn	G	A	R	H	Fig.2
s515	734885	YPO0673	nsyn	T	G	F	V	Fig.2
s2618	738924	YPO0676	nsyn	G	T	T	N	Fig.2
s3369	742388	YPO0680	syn	C	T	A	A	Fig.2
s2621	758917	YPO0698	nsyn	T	C	F	S	Fig.2
s265	759797	YPO0698	syn	G	T	A	A	Fig.2
s519	759843	YPO0698	nsyn	C	T	L	F	Fig.2
s520	760621	YPO0698	nsyn	C	T	T	I	Fig.2
s521	765064	YPO0702	nsyn	A	C	D	A	Fig.2
s2623	765243	YPO0702	nsyn	G	T	D	Y	Fig.2
s2624	765693	YPO0702	nsyn	G	A	D	N	Fig.2
s266	766027	YPO0703	syn	C	T	A	A	Fig.2
s2625	768746	YPO0704	nsyn	C	G	V	L	Fig.2
s3371	775496	YPO0714	syn	C	T	L	L	Fig.2
s2626	777016	YPO0715	nsyn	G	A	S	N	Fig.2
s268	777560	YPO0715	syn	G	A	L	L	Fig.2
s1053	782292	NA	intergenic	A	G	NA	NA	Fig.2
s2627	792732	YPO0734	nsyn	G	T	A	S	Fig.2
s270	861725	YPO0785	syn	G	A	L	L	Fig.2
s524	867596	YPO0791	nsyn	C	T	D	N	Fig.2
s525	867647	YPO0791	nsyn	G	A	P	S	Fig.2
s2629	872058	YPO0794	nsyn	G	A	P	S	Fig.2
s527	873426	YPO0794	nsyn	G	A	L	F	Fig.2
s2632	875378	YPO0796	nsyn	C	T	E	K	Fig.2
s2633	880556	YPO0800	nsyn	C	A	S	R	Fig.2
s2634	883106	YPO0802	nsyn	C	A	G	V	Fig.2
s3373	883504	YPO0802	syn	G	T	I	I	Fig.2
s2635	899269	YPO0821	nsyn	G	T	K	N	Fig.2
s1315	903195	YPO0824	nsyn	G	A	R	Q	Fig.2
s271	904076	YPO0824	syn	C	T	L	L	Fig.2
s2637	904223	YPO0824	nsyn	C	T	L	F	Fig.2
s2638	909352	YPO0829	nsyn	C	T	G	D	Fig.2
s532	912502	YPO0832	nsyn	C	T	P	L	Fig.2
s2639	914103	YPO0833	nsyn	G	T	R	I	Fig.2
s2640	915269	YPO0835	nsyn	G	A	G	S	Fig.2
s535	919892	YPO0840	nsyn	G	T	E	D	Fig.2
s1061	920760	NA	intergenic	C	T	NA	NA	Fig.2
s2644	921538	YPO0841	nsyn	C	T	P	L	Fig.2
s536	929487	YPO0847	nsyn	G	A	G	S	Fig.2
s2647	931248	YPO0848	nsyn	G	A	V	M	Fig.2
s537	935123	YPO0850	nsyn	C	T	R	C	Fig.2
s1062	935530	NA	intergenic	A	T	NA	NA	Fig.2
s1063	935991	YPO0851	nsyn	G	A	T	I	Fig.2
s3384	938012	YPO0852	syn	T	C	E	E	Fig.2
s2246	945035	NA	intergenic	T	C	NA	NA	Fig.2
s22	946150	YPO0858	syn	C	A	I	I	Fig.2
s1065	955020	NA	intergenic	A	T	NA	NA	Fig.2
s538	955231	YPO0869	nonsense	G	A	Q	*	Fig.2
s2653	957890	YPO0870	nsyn	G	A	P	L	Fig.2
s2654	960093	YPO0873	nsyn	C	A	G	V	Fig.2
s539	961485	YPO0874	nsyn	A	C	F	V	Fig.2
s273	965291	YPO0880	syn	G	A	P	P	Fig.2
s3385	973328	YPO0889	syn	A	C	A	A	Fig.2
s2247	974414	NA	intergenic	G	T	NA	NA	Fig.2
s2248	977988	NA	intergenic	A	C	NA	NA	Fig.2
s2660	981896	YPO0896	nsyn	G	A	T	I	Fig.2
s3388	984611	YPO0899	syn	A	C	G	G	Fig.2
s1067	986029	NA	intergenic	T	G	NA	NA	Fig.2
s2661	988620	YPO0902	nsyn	C	T	G	D	Fig.2
s2249	989389	NA	intergenic	G	A	NA	NA	Fig.2
s2662	990685	YPO0904	nsyn	C	A	A	S	Fig.2
s1070	990954	NA	intergenic	G	A	NA	NA	Fig.2
s2664	1004079	YPO0914	nsyn	T	G	T	P	Fig.2
s541	1008046	YPO0918	nsyn	A	C	F	L	Fig.2
s2250	1023458	NA	intergenic	T	C	NA	NA	Fig.2
s133	1025278	YPO0932	nsyn	G	T	A	S	Fig.2
s549	1032194	YPO0940	nsyn	A	G	I	T	Fig.2
s1071	1037476	NA	intergenic	C	T	NA	NA	Fig.2
s2671	1050995	YPO0952	nsyn	G	A	V	I	Fig.2
s276	1055016	YPO0956	syn	G	T	P	P	Fig.2
s2676	1057440	YPO0957	nsyn	C	A	C	F	Fig.2
s124	1098675	YPO0989	nsyn	C	A	R	S	Fig.2
s2680	1103982	YPO0994	nsyn	T	G	W	G	Fig.2
s3393	1104335	YPO0994	syn	C	T	F	F	Fig.2
s1073	1105812	NA	intergenic	C	T	NA	NA	Fig.2
s550	1151889	YPO1018	nsyn	C	T	P	L	Fig.2
s551	1152650	YPO1018	nsyn	C	T	R	W	Fig.2
s280	1157340	YPO1020	syn	C	T	R	R	Fig.2
s1074	1163097	NA	intergenic	C	T	NA	NA	Fig.2
s2683	1166639	YPO1026	nsyn	C	T	A	V	Fig.2
s41	1170397	YPO1029	nsyn	C	T	R	C	Fig.2
s2684	1172165	YPO1031	nsyn	C	A	H	N	Fig.2
s1075	1178098	NA	intergenic	C	A	NA	NA	Fig.2
s3396	1178257	YPO1037	syn	G	A	E	E	Fig.2
s3397	1184666	YPO1043	syn	C	T	L	L	Fig.2
s2254	1187222	NA	intergenic	T	A	NA	NA	Fig.2
s2255	1187247	NA	intergenic	C	A	NA	NA	Fig.2
s2688	1187931	YPO1046	nsyn	G	A	V	I	Fig.2
s552	1191659	YPO1050	nsyn	C	A	P	Q	Fig.2
s553	1196632	YPO1054	nsyn	C	T	A	V	Fig.2
s281	1198308	YPO1056	syn	C	T	T	T	Fig.2
s2692	1199519	YPO1057	nsyn	C	T	A	V	Fig.2
s282	1200873	YPO1059	syn	C	T	L	L	Fig.2
s554	1201807	YPO1059	nsyn	A	C	D	A	Fig.2
s284	1205798	YPO1061	syn	C	T	V	V	Fig.2
s555	1210145	YPO1067	nsyn	G	C	G	A	Fig.2
s1334	1212998	YPO1069	nsyn	C	T	G	S	Fig.2
s2693	1214659	YPO1072	nsyn	A	T	Y	N	Fig.2
s1077	1216366	NA	intergenic	C	T	NA	NA	Fig.2
s285	1223827	YPO1075	syn	C	T	G	G	Fig.2
s557	1227194	YPO1079	nsyn	C	T	G	E	Fig.2
s2256	1231902	NA	intergenic	A	G	NA	NA	Fig.2
s1078	1231910	NA	intergenic	T	C	NA	NA	Fig.2
s286	1254127	YPO1111	syn	G	T	L	L	Fig.2
s1079	1256749	NA	intergenic	G	T	NA	NA	Fig.2
s1080	1261149	NA	intergenic	C	T	NA	NA	Fig.2
s559	1265787	YPO1118	nsyn	G	C	A	P	Fig.2
s560	1265901	YPO1118	nsyn	A	G	N	D	Fig.2
s562	1269498	YPO1123	nsyn	C	T	A	V	Fig.2
s2695	1269731	YPO1123	nsyn	C	T	P	S	Fig.2
s564	1274642	YPO1127	nsyn	T	G	V	G	Fig.2
s2259	1281312	NA	intergenic	C	T	NA	NA	Fig.2
s2698	1285172	YPO1138	nsyn	C	T	A	T	Fig.2
s2699	1286141	YPO1139	nsyn	C	T	D	N	Fig.2
s2260	1290270	NA	intergenic	G	A	NA	NA	Fig.2
s1083	1290777	NA	intergenic	C	T	NA	NA	Fig.2
s2701	1292026	YPO1146	nsyn	T	G	V	G	Fig.2
s1084	1297002	NA	intergenic	A	G	NA	NA	Fig.2
s3405	1298319	YPO1152	syn	G	A	G	G	Fig.2
s569	1298987	YPO1152	nsyn	T	A	L	H	Fig.2
s2261	1301844	NA	intergenic	G	A	NA	NA	Fig.2
s2262	1302316	NA	intergenic	G	T	NA	NA	Fig.2
s570	1303163	YPO1156	nsyn	A	T	D	V	Fig.2
s1085	1306347	NA	intergenic	C	T	NA	NA	Fig.2
s2704	1326124	YPO1177	nsyn	G	T	L	I	Fig.2
s572	1328724	YPO1179	nsyn	A	T	I	N	Fig.2
s102	1329820	YPO1180	syn	C	T	Y	Y	Fig.2
s573	1332453	YPO1183	nsyn	C	T	P	S	Fig.2
s574	1333620	YPO1185	nsyn	C	T	T	I	Fig.2
s2707	1338535	YPO1188	nsyn	A	T	Q	L	Fig.2
s1088	1344950	NA	intergenic	A	G	NA	NA	Fig.2
s3406	1348408	YPO1198	syn	C	A	I	I	Fig.2
s3407	1348621	YPO1198	syn	G	T	T	T	Fig.2
s2433	1349263	YPO1199	nonsense	G	T	E	*	Fig.2
s289	1350768	YPO1200	syn	C	A	T	T	Fig.2
s576	1356492	YPO1205	nsyn	C	T	R	H	Fig.2
s2710	1359942	YPO1207	nsyn	T	A	D	V	Fig.2
s2264	1363221	NA	intergenic	C	T	NA	NA	Fig.2
s3410	1363925	YPO1210	syn	G	T	A	A	Fig.2
s3411	1364621	YPO1210	syn	G	T	V	V	Fig.2
s577	1365023	YPO1211	nsyn	C	T	D	N	Fig.2
s3413	1396307	YPO1236	syn	C	T	L	L	Fig.2
s290	1397561	YPO1238	syn	C	T	S	S	Fig.2
s17	1404297	YPO1246	syn	C	T	T	T	Fig.2
s291	1411175	YPO1253	syn	T	A	T	T	Fig.2
s2716	1412465	YPO1254	nsyn	G	T	A	S	Fig.2
s580	1417737	YPO1260	nsyn	C	T	S	N	Fig.2
s3414	1423661	YPO1266	syn	G	T	P	P	Fig.2
s2718	1425412	YPO1267	nsyn	T	C	S	P	Fig.2
s584	1428523	YPO1271	nsyn	C	A	D	Y	Fig.2
s2720	1433624	YPO1274	nsyn	C	A	G	V	Fig.2
s583	1433676	YPO1274	nsyn	T	G	T	P	Fig.2
s23	1437064	YPO1277	syn	G	A	R	R	Fig.2
s292	1443460	YPO1285	syn	G	A	L	L	Fig.2
s3415	1449769	YPO1290	syn	A	T	S	S	Fig.2
s3416	1451645	YPO1292	syn	C	A	G	G	Fig.2
s2722	1452142	YPO1292	nsyn	T	G	V	G	Fig.2
s1095	1452257	NA	intergenic	C	A	NA	NA	Fig.2
s105	1453663	YPO1294	syn	T	A	I	I	Fig.2
s2266	1456907	NA	intergenic	C	T	NA	NA	Fig.2
s293	1458747	YPO1299	syn	C	T	A	A	Fig.2
s2268	1470653	NA	intergenic	T	A	NA	NA	Fig.2
s587	1478440	YPO1314	nsyn	A	C	Y	D	Fig.2
s1097	1480165	NA	intergenic	A	G	NA	NA	Fig.2
s3418	1483330	YPO1319	syn	C	T	A	A	Fig.2
s1098	1487372	NA	intergenic	G	T	NA	NA	Fig.2
s2727	1489855	YPO1323	nsyn	G	A	A	V	Fig.2
s2728	1491673	YPO1325	nsyn	C	A	M	I	Fig.2
s2271	1496194	NA	intergenic	G	A	NA	NA	Fig.2
s2434	1497019	YPO1331	nonsense	G	A	W	*	Fig.2
s2733	1512672	YPO1348	nsyn	T	C	Y	H	Fig.2
s589	1514487	YPO1350	nsyn	C	G	G	A	Fig.2
s2736	1522213	YPO1358	nsyn	G	A	A	V	Fig.2
s590	1523381	YPO1358	nsyn	C	T	A	T	Fig.2
s1104	1523715	NA	intergenic	T	G	NA	NA	Fig.2
s591	1528212	YPO1362	nsyn	A	T	Q	L	Fig.2
s3422	1528451	YPO1362	syn	C	T	L	L	Fig.2
s592	1533362	YPO1365	nsyn	A	C	Q	P	Fig.2
s2740	1535853	YPO1368	nsyn	G	A	E	K	Fig.2
s3423	1544379	YPO1374	syn	G	A	H	H	Fig.2
s594	1546560	YPO1376	nsyn	G	A	G	S	Fig.2
s2742	1546585	YPO1376	nsyn	C	T	A	V	Fig.2
s2744	1555186	YPO1380	nsyn	C	T	A	V	Fig.2
s597	1555356	YPO1380	nsyn	G	A	D	N	Fig.2
s598	1569280	YPO1389	nsyn	G	T	G	C	Fig.2
s599	1569438	YPO1389	nsyn	T	A	S	R	Fig.2
s1335	1575210	YPO1394	nsyn	G	A	A	T	Fig.2
s1336	1575831	YPO1394	nsyn	G	T	A	S	Fig.2
s1318	1576272	YPO1394	nsyn	C	A	R	S	Fig.2
s2748	1576311	YPO1394	nsyn	G	A	G	R	Fig.2
s2749	1576380	YPO1394	nsyn	C	T	P	S	Fig.2
s3428	1578745	YPO1395	syn	C	A	I	I	Fig.2
s297	1578826	YPO1395	syn	C	T	L	L	Fig.2
s3430	1583240	YPO1400	syn	G	T	L	L	Fig.2
s2751	1584219	YPO1401	nsyn	C	T	A	V	Fig.2
s2436	1584308	YPO1401	nonsense	G	T	E	*	Fig.2
s24	1586141	YPO1402	syn	C	T	G	G	Fig.2
s2752	1586298	YPO1402	nsyn	G	A	E	K	Fig.2
s2753	1587996	YPO1404	nsyn	C	T	R	C	Fig.2
s2755	1590878	YPO1405	nsyn	C	T	R	W	Fig.2
s601	1595598	YPO1407	nsyn	G	T	R	L	Fig.2
s169	1605152	YPO1414	nsyn	G	A	V	I	Fig.2
s603	1606449	YPO1414	nsyn	C	T	S	L	Fig.2
s1108	1607551	NA	intergenic	C	T	NA	NA	Fig.2
s2758	1610851	YPO1418	nsyn	G	A	V	M	Fig.2
s604	1612489	YPO1418	nsyn	C	T	R	W	Fig.2
s605	1615721	YPO1420	nsyn	C	T	L	F	Fig.2
s606	1625108	YPO1431	nsyn	C	T	R	H	Fig.2
s299	1635039	YPO1441	syn	A	G	S	S	Fig.2
s2760	1648961	YPO1455	nsyn	C	T	H	Y	Fig.2
s3432	1649468	YPO1456	syn	C	T	G	G	Fig.2
s607	1650733	YPO1457	nsyn	C	T	P	L	Fig.2
s2762	1679257	YPO1482	nsyn	C	A	P	Q	Fig.2
s608	1682632	YPO1483	nonsense	C	T	Q	*	Fig.2
s3433	1684871	YPO1485	syn	C	T	G	G	Fig.2
s2765	1685196	YPO1485	nsyn	G	T	D	Y	Fig.2
s609	1687397	YPO1486	nsyn	G	T	G	W	Fig.2
s2767	1688895	YPO1489	nsyn	G	A	S	N	Fig.2
s3434	1689748	YPO1489	syn	C	T	V	V	Fig.2
s2768	1696254	YPO1495	nsyn	G	A	T	I	Fig.2
s2769	1696536	YPO1495	nsyn	C	A	G	V	Fig.2
s2771	1698342	YPO1496	nsyn	G	T	A	E	Fig.2
s2772	1698435	YPO1496	nsyn	A	G	F	S	Fig.2
s2773	1702503	YPO1499	nsyn	G	T	Q	K	Fig.2
s2774	1702751	YPO1499	nsyn	G	T	S	Y	Fig.2
s611	1705844	YPO1502	nsyn	C	T	A	T	Fig.2
s2775	1707194	YPO1503	nsyn	T	G	T	P	Fig.2
s612	1707708	YPO1504	nsyn	G	A	G	S	Fig.2
s2776	1708423	YPO1504	nsyn	C	T	A	V	Fig.2
s2777	1710181	YPO1506	nsyn	G	T	G	V	Fig.2
s2779	1714258	YPO1509	nsyn	T	G	V	G	Fig.2
s3436	1714379	YPO1509	syn	C	T	D	D	Fig.2
s2781	1719187	YPO1512	nsyn	C	T	A	T	Fig.2
s2278	1721070	NA	intergenic	G	A	NA	NA	Fig.2
s5	1735263	YPO1526	syn	C	A	A	A	Fig.2
s613	1736994	YPO1527	nsyn	C	A	D	Y	Fig.2
s614	1740387	YPO1529	nsyn	G	C	S	T	Fig.2
s3438	1741277	YPO1530	syn	G	A	R	R	Fig.2
s2783	1743610	YPO1532	nsyn	G	A	D	N	Fig.2
s2784	1743985	YPO1532	nsyn	G	T	D	Y	Fig.2
s302	1748342	YPO1536	syn	G	A	L	L	Fig.2
s3439	1749278	YPO1537	syn	G	A	R	R	Fig.2
s304	1749443	YPO1537	syn	C	T	P	P	Fig.2
s3440	1751956	YPO1538	syn	C	A	S	S	Fig.2
s2785	1752134	YPO1538	nsyn	G	T	P	H	Fig.2
s616	1755324	YPO1540	nsyn	T	G	L	V	Fig.2
s617	1756336	YPO1541	nsyn	A	G	N	D	Fig.2
s618	1756795	YPO1541	nsyn	G	A	G	S	Fig.2
s619	1758561	YPO1543	nsyn	G	T	Q	K	Fig.2
s620	1759271	YPO1544	nsyn	C	G	A	P	Fig.2
s621	1760302	YPO1545	nsyn	T	G	T	P	Fig.2
s1113	1769482	YPO1554	nonsense	C	A	E	*	Fig.2
s2788	1771880	YPO1557	nsyn	T	C	Y	H	Fig.2
s1114	1773435	NA	intergenic	T	A	NA	NA	Fig.2
s637	1773944	YPO1558	nsyn	C	T	A	T	Fig.2
s623	1774370	YPO1558	nsyn	C	A	A	S	Fig.2
s2280	1777114	NA	intergenic	C	A	NA	NA	Fig.2
s2791	1777473	YPO1560	nsyn	T	C	V	A	Fig.2
s2439	1779306	YPO1562	nonsense	C	A	G	*	Fig.2
s52	1785396	YPO1565	nsyn	C	A	A	D	Fig.2
s1373	1791464	NA	intergenic	T	C	NA	NA	Fig.2
s2796	1792125	YPO1571	nsyn	G	C	G	R	Fig.2
s3446	1793892	YPO1572	syn	G	T	A	A	Fig.2
s2798	1794510	YPO1573	nsyn	C	T	G	D	Fig.2
s2282	1795581	NA	intergenic	G	A	NA	NA	Fig.2
s624	1801784	YPO1579	nsyn	G	A	P	S	Fig.2
s2284	1802278	NA	intergenic	G	C	NA	NA	Fig.2
s625	1809133	YPO1586	nsyn	A	G	V	A	Fig.2
s3448	1817132	YPO1591	syn	C	T	R	R	Fig.2
s3449	1817234	YPO1591	syn	C	A	S	S	Fig.2
s626	1821484	YPO1597	nsyn	G	A	A	T	Fig.2
s3451	1827293	YPO1603	syn	G	T	A	A	Fig.2
s3452	1836912	YPO1614	syn	G	A	L	L	Fig.2
s2805	1837282	YPO1614	nsyn	T	G	S	A	Fig.2
s305	1838425	YPO1615	syn	C	T	R	R	Fig.2
s1118	1839512	NA	intergenic	C	A	NA	NA	Fig.2
s2806	1846478	YPO1624	nsyn	G	A	G	S	Fig.2
s628	1850729	YPO1626	nsyn	C	T	P	S	Fig.2
s629	1859698	YPO1633	nsyn	C	T	V	I	Fig.2
s632	1867878	YPO1642	nsyn	G	C	A	G	Fig.2
s2286	1871363	NA	intergenic	G	A	NA	NA	Fig.2
s1120	1875101	NA	intergenic	T	A	NA	NA	Fig.2
s306	1877285	YPO1651	syn	T	C	E	E	Fig.2
s3456	1886183	YPO1657	syn	T	C	G	G	Fig.2
s633	1887599	YPO1660	nsyn	G	C	D	H	Fig.2
s634	1889008	YPO1661	nsyn	C	T	T	I	Fig.2
s2814	1889577	YPO1661	nsyn	C	T	R	C	Fig.2
s635	1893755	YPO1664	nsyn	G	A	M	I	Fig.2
s2817	1924295	YPO1687	nsyn	G	C	A	G	Fig.2
s307	1924786	YPO1687	syn	C	A	A	A	Fig.2
s308	1924789	YPO1687	syn	A	C	G	G	Fig.2
s3457	1926334	YPO1688	syn	G	A	L	L	Fig.2
s2288	1928571	NA	intergenic	C	T	NA	NA	Fig.2
s2819	1934159	YPO1696	nsyn	C	T	R	H	Fig.2
s2820	1939743	YPO1701	nsyn	C	T	V	I	Fig.2
s1126	1946586	NA	intergenic	A	C	NA	NA	Fig.2
s3459	1949381	YPO1708	syn	C	T	R	R	Fig.2
s311	1950935	YPO1709	syn	C	T	T	T	Fig.2
s2824	1952930	YPO1710	nsyn	G	T	G	C	Fig.2
s3461	1953771	YPO1711	syn	C	T	S	S	Fig.2
s643	1960694	YPO1716	nsyn	C	A	D	Y	Fig.2
s2825	1961014	YPO1716	nsyn	C	T	G	D	Fig.2
s2290	1961366	NA	intergenic	G	C	NA	NA	Fig.2
s3462	1965986	YPO1721	syn	C	T	P	P	Fig.2
s3463	1966028	YPO1721	syn	C	T	P	P	Fig.2
s3464	1966917	YPO1722	syn	G	A	F	F	Fig.2
s2828	1967020	YPO1722	nsyn	C	T	G	D	Fig.2
s1130	1971665	NA	intergenic	G	A	NA	NA	Fig.2
s2443	1977401	YPO1732	nonsense	G	T	S	*	Fig.2
s2829	1977983	YPO1732	nsyn	A	T	L	Q	Fig.2
s2292	1978094	NA	intergenic	A	T	NA	NA	Fig.2
s644	1979719	YPO1734	nsyn	A	G	Y	H	Fig.2
s2830	1980852	YPO1735	nsyn	C	A	W	L	Fig.2
s1131	1981771	NA	intergenic	A	T	NA	NA	Fig.2
s2293	1984202	NA	intergenic	G	T	NA	NA	Fig.2
s1132	1987554	NA	intergenic	T	C	NA	NA	Fig.2
s1133	1996390	YPO1752	nsyn	C	T	E	K	Fig.2
s2298	2002713	NA	intergenic	T	G	NA	NA	Fig.2
s2833	2003542	YPO1758	nsyn	C	T	G	S	Fig.2
s3468	2007391	YPO1761	syn	G	A	L	L	Fig.2
s2834	2007642	YPO1761	nsyn	A	T	H	L	Fig.2
s2835	2010107	YPO1764	nsyn	T	G	V	G	Fig.2
s648	2014013	YPO1768	nsyn	A	C	I	L	Fig.2
s2299	2014097	NA	intergenic	G	A	NA	NA	Fig.2
s3469	2016824	YPO1771	syn	G	A	G	G	Fig.2
s1134	2018367	NA	intergenic	G	A	NA	NA	Fig.2
s649	2025192	YPO1779	nsyn	G	A	R	K	Fig.2
s650	2025677	YPO1780	nsyn	G	T	A	S	Fig.2
s314	2031718	YPO1785	syn	C	A	V	V	Fig.2
s1139	2032695	NA	intergenic	C	T	NA	NA	Fig.2
s2302	2042423	NA	intergenic	C	T	NA	NA	Fig.2
s2839	2045762	YPO1801	nsyn	C	T	A	V	Fig.2
s2840	2046250	YPO1802	nsyn	G	A	G	S	Fig.2
s3472	2046555	YPO1802	syn	C	A	T	T	Fig.2
s655	2050227	YPO1806	nsyn	A	C	I	L	Fig.2
s2844	2050722	YPO1807	nsyn	A	G	Q	R	Fig.2
s668	2073706	YPO1828	nsyn	C	T	G	S	Fig.2
s3473	2073866	YPO1828	syn	C	T	L	L	Fig.2
s3474	2076755	YPO1830	syn	C	T	L	L	Fig.2
s3475	2079240	YPO1834	syn	C	T	A	A	Fig.2
s1141	2080111	YPO1835	nsyn	C	T	D	N	Fig.2
s1142	2080132	YPO1835	nsyn	C	A	D	Y	Fig.2
s1143	2082100	YPO1835	nsyn	C	T	D	N	Fig.2
s2845	2082310	YPO1835	nsyn	C	T	A	T	Fig.2
s657	2084451	YPO1839	nsyn	C	T	A	T	Fig.2
s658	2087652	YPO1842	nsyn	C	T	A	V	Fig.2
s1144	2088114	NA	intergenic	C	A	NA	NA	Fig.2
s2847	2088453	YPO1843	nsyn	C	A	R	S	Fig.2
s659	2095058	YPO1851	nsyn	C	T	R	H	Fig.2
s3477	2096887	YPO1851	syn	C	T	A	A	Fig.2
s3478	2099881	YPO1853	syn	A	G	A	A	Fig.2
s2852	2105465	YPO1858	nsyn	A	C	T	P	Fig.2
s2853	2105702	YPO1858	nsyn	C	A	Q	K	Fig.2
s315	2112974	YPO1866	syn	G	A	G	G	Fig.2
s2855	2113701	YPO1866	nsyn	G	T	G	C	Fig.2
s661	2115661	YPO1868	nsyn	C	T	E	K	Fig.2
s2447	2124039	YPO1883	nonsense	C	A	S	*	Fig.2
s3479	2129665	YPO1892	syn	C	T	D	D	Fig.2
s3481	2130133	YPO1892	syn	G	T	L	L	Fig.2
s663	2131090	YPO1893	nsyn	G	A	G	S	Fig.2
s107	2132133	YPO1894	syn	A	T	P	P	Fig.2
s2859	2132450	YPO1894	nsyn	T	C	L	S	Fig.2
s664	2133809	YPO1896	nsyn	A	G	N	D	Fig.2
s2304	2263648	NA	intergenic	G	T	NA	NA	Fig.2
s2305	2264409	NA	intergenic	A	C	NA	NA	Fig.2
s2862	2274103	YPO2001	nsyn	A	C	S	R	Fig.2
s2864	2277197	YPO2004	nsyn	T	G	F	C	Fig.2
s1153	2277583	NA	intergenic	A	G	NA	NA	Fig.2
s3482	2278013	YPO2005	syn	G	A	S	S	Fig.2
s2865	2282703	YPO2010	nsyn	A	G	M	T	Fig.2
s2866	2283467	YPO2011	nsyn	T	C	T	A	Fig.2
s2869	2291916	YPO2020	nsyn	T	G	V	G	Fig.2
s690	2293322	YPO2021	nsyn	T	C	I	T	Fig.2
s1155	2294709	YPO2027	nsyn	G	T	A	D	Fig.2
s2870	2297854	YPO2027	nsyn	G	A	R	C	Fig.2
s2872	2302175	YPO2030	nsyn	A	G	M	T	Fig.2
s2875	2309711	YPO2039	nsyn	T	C	E	G	Fig.2
s2307	2310319	NA	intergenic	T	C	NA	NA	Fig.2
s317	2310626	YPO2040	syn	C	T	G	G	Fig.2
s1341	2321103	YPO2045	nsyn	G	T	R	L	Fig.2
s692	2324205	YPO2046	nsyn	C	A	A	S	Fig.2
s1156	2325413	NA	intergenic	A	G	NA	NA	Fig.2
s2879	2326602	YPO2048	nsyn	C	T	A	V	Fig.2
s693	2331666	YPO2053	nsyn	A	C	Q	P	Fig.2
s3485	2332600	YPO2053	syn	G	A	A	A	Fig.2
s694	2339989	YPO2061	nsyn	A	C	D	A	Fig.2
s695	2341346	YPO2062	nsyn	T	G	L	V	Fig.2
s698	2410842	YPO2142	nonsense	C	A	E	*	Fig.2
s321	2412432	YPO2144	syn	A	G	E	E	Fig.2
s2882	2414771	YPO2145	nsyn	T	G	Q	H	Fig.2
s699	2416435	YPO2147	nsyn	T	A	Y	N	Fig.2
s3486	2419382	YPO2150	syn	G	A	A	A	Fig.2
s700	2421153	YPO2151	nsyn	T	G	T	P	Fig.2
s1157	2425099	NA	intergenic	A	G	NA	NA	Fig.2
s704	2427883	YPO2157	nsyn	C	T	V	I	Fig.2
s110	2433330	YPO2163	syn	T	C	F	F	Fig.2
s1344	2436238	YPO2165	nsyn	C	T	R	C	Fig.2
s705	2437111	YPO2166	nsyn	A	G	N	S	Fig.2
s3487	2437858	YPO2168	syn	T	C	T	T	Fig.2
s706	2445134	YPO2173	nsyn	G	T	G	C	Fig.2
s1161	2450109	NA	intergenic	T	A	NA	NA	Fig.2
s2308	2455563	NA	intergenic	A	G	NA	NA	Fig.2
s707	2458140	YPO2182	nsyn	C	T	S	L	Fig.2
s2309	2460220	NA	intergenic	A	G	NA	NA	Fig.2
s2310	2469143	NA	intergenic	A	G	NA	NA	Fig.2
s1165	2473052	YPO2197	nsyn	G	T	L	F	Fig.2
s1166	2477320	NA	intergenic	C	T	NA	NA	Fig.2
s2887	2479737	YPO2205	nsyn	C	T	A	T	Fig.2
s3489	2480200	YPO2205	syn	G	A	P	P	Fig.2
s709	2480736	YPO2205	nsyn	G	T	R	S	Fig.2
s2888	2481985	YPO2206	nsyn	G	T	F	L	Fig.2
s3491	2482482	YPO2207	syn	G	A	A	A	Fig.2
s3492	2484418	YPO2210	syn	T	C	Q	Q	Fig.2
s710	2484440	YPO2210	nsyn	A	G	V	A	Fig.2
s2889	2485389	YPO2211	nsyn	T	G	S	A	Fig.2
s2891	2486951	YPO2213	nsyn	C	T	R	C	Fig.2
s2311	2489119	NA	intergenic	G	A	NA	NA	Fig.2
s1169	2496300	NA	intergenic	C	T	NA	NA	Fig.2
s2312	2502920	NA	intergenic	G	A	NA	NA	Fig.2
s213	2507585	YPO2232	nsyn	C	A	N	K	Fig.2
s713	2508389	YPO2234	nsyn	C	T	A	T	Fig.2
s2899	2509778	YPO2234	nsyn	C	T	G	S	Fig.2
s2900	2516375	YPO2240	nsyn	C	A	D	Y	Fig.2
s714	2520664	YPO2244	nsyn	T	G	Q	P	Fig.2
s2903	2521840	YPO2244	nsyn	T	G	H	P	Fig.2
s715	2522828	YPO2246	nsyn	C	T	G	R	Fig.2
s716	2528093	YPO2252	nsyn	G	A	A	T	Fig.2
s723	2531288	YPO2253	nsyn	C	A	Q	H	Fig.2
s3498	2534009	YPO2255	syn	T	G	G	G	Fig.2
s718	2536266	YPO2256	nsyn	C	G	D	E	Fig.2
s326	2537024	YPO2257	syn	G	T	L	L	Fig.2
s2906	2538286	YPO2258	nsyn	C	T	R	W	Fig.2
s327	2542828	YPO2262	syn	A	G	I	I	Fig.2
s2315	2543641	NA	intergenic	A	C	NA	NA	Fig.2
s3499	2568798	YPO2288	syn	C	T	A	A	Fig.2
s2451	2569408	YPO2288	nonsense	C	T	W	*	Fig.2
s3500	2569893	YPO2289	syn	C	T	I	I	Fig.2
s2452	2569996	YPO2289	nonsense	G	T	E	*	Fig.2
s2907	2570123	YPO2289	nsyn	C	T	A	V	Fig.2
s32	2575142	YPO2291	nsyn	A	G	Q	R	Fig.2
s6	2575152	YPO2291	syn	A	G	L	L	Fig.2
s2909	2576590	YPO2291	nsyn	G	A	D	N	Fig.2
s726	2588247	YPO2301	nsyn	C	T	P	L	Fig.2
s3502	2592207	YPO2305	syn	G	A	K	K	Fig.2
s2913	2594754	YPO2307	nsyn	T	C	Q	R	Fig.2
s328	2596092	YPO2308	syn	C	T	R	R	Fig.2
s2320	2597523	NA	intergenic	T	C	NA	NA	Fig.2
s2914	2598796	YPO2310	nsyn	G	T	D	Y	Fig.2
s2915	2649072	YPO2355	nsyn	C	T	S	F	Fig.2
s2916	2649708	YPO2356	nsyn	G	T	E	D	Fig.2
s3505	2651733	YPO2358	syn	G	T	L	L	Fig.2
s2918	2652706	YPO2359	nsyn	C	A	S	Y	Fig.2
s2919	2653293	YPO2360	nsyn	A	C	N	T	Fig.2
s2322	2656734	NA	intergenic	C	T	NA	NA	Fig.2
s2922	2662416	YPO2369	nsyn	T	G	I	L	Fig.2
s3507	2663285	YPO2370	syn	G	T	A	A	Fig.2
s2323	2671064	NA	intergenic	C	T	NA	NA	Fig.2
s735	2678365	YPO2384	nsyn	G	A	S	L	Fig.2
s3509	2678892	YPO2385	syn	C	A	G	G	Fig.2
s736	2679056	YPO2385	nsyn	G	A	G	E	Fig.2
s737	2681696	YPO2387	nsyn	T	C	F	S	Fig.2
s2929	2683705	YPO2389	nsyn	C	T	A	V	Fig.2
s3510	2684462	YPO2389	syn	G	A	L	L	Fig.2
s2326	2684662	NA	intergenic	G	A	NA	NA	Fig.2
s1174	2684793	NA	intergenic	G	A	NA	NA	Fig.2
s738	2685390	YPO2390	nsyn	G	T	W	L	Fig.2
s2930	2685591	YPO2390	nsyn	G	A	G	E	Fig.2
s3511	2686471	YPO2391	syn	C	G	L	L	Fig.2
s1175	2695796	NA	intergenic	A	G	NA	NA	Fig.2
s2933	2697434	YPO2400	nsyn	G	A	T	I	Fig.2
s2453	2713283	YPO2412	nonsense	G	A	Q	*	Fig.2
s2936	2721181	YPO2420	nsyn	G	A	A	V	Fig.2
s2937	2721490	YPO2420	nsyn	G	A	T	M	Fig.2
s3516	2721618	YPO2420	syn	G	A	R	R	Fig.2
s741	2724357	YPO2423	nsyn	T	C	T	A	Fig.2
s3518	2728710	YPO2428	syn	G	A	G	G	Fig.2
s743	2729332	YPO2428	nsyn	C	T	R	H	Fig.2
s744	2731263	YPO2429	nsyn	C	T	V	I	Fig.2
s1178	2735206	NA	intergenic	A	G	NA	NA	Fig.2
s2328	2738718	NA	intergenic	C	T	NA	NA	Fig.2
s7	2739149	YPO2439	syn	A	C	T	T	Fig.2
s745	2744933	YPO2446	nsyn	G	A	V	I	Fig.2
s747	2751086	YPO2451	nsyn	G	A	A	V	Fig.2
s748	2751771	YPO2451	nonsense	G	A	Q	*	Fig.2
s3519	2751943	YPO2451	syn	A	G	N	N	Fig.2
s2945	2778288	YPO2476	nsyn	C	A	W	L	Fig.2
s3521	2779028	YPO2477	syn	G	A	T	T	Fig.2
s2455	2799001	YPO2491	nonsense	C	A	E	*	Fig.2
s1183	2799652	NA	intergenic	T	C	NA	NA	Fig.2
s1185	2800098	NA	intergenic	C	A	NA	NA	Fig.2
s753	2803529	YPO2494	nsyn	T	G	T	P	Fig.2
s754	2805612	YPO2496	nsyn	C	T	D	N	Fig.2
s339	2808649	YPO2499	syn	G	A	G	G	Fig.2
s2947	2808675	YPO2499	nsyn	C	A	G	C	Fig.2
s1346	2809904	YPO2500	nsyn	C	T	G	R	Fig.2
s2948	2809913	YPO2500	nsyn	C	A	G	W	Fig.2
s2949	2818683	YPO2508	nsyn	T	C	F	S	Fig.2
s755	2818779	YPO2508	nsyn	A	C	Q	P	Fig.2
s756	2823630	YPO2513	nsyn	T	C	L	P	Fig.2
s2952	2824130	YPO2514	nsyn	G	T	G	V	Fig.2
s2330	2828810	NA	intergenic	G	A	NA	NA	Fig.2
s1189	2828838	NA	intergenic	C	T	NA	NA	Fig.2
s1347	2828968	YPO2519	nsyn	G	A	P	L	Fig.2
s2953	2829773	YPO2519	nsyn	C	T	A	T	Fig.2
s2331	2830188	NA	intergenic	G	A	NA	NA	Fig.2
s2956	2832914	YPO2523	nsyn	G	A	S	L	Fig.2
s2958	2835409	YPO2526	nsyn	G	A	P	L	Fig.2
s340	2837282	YPO2527	syn	C	T	L	L	Fig.2
s1191	2839659	NA	intergenic	G	A	NA	NA	Fig.2
s3524	2843592	YPO2533	syn	T	A	A	A	Fig.2
s2960	2846813	YPO2536	nsyn	C	T	G	D	Fig.2
s1192	2847692	NA	intergenic	C	T	NA	NA	Fig.2
s2961	2856183	YPO2543	nsyn	C	T	A	T	Fig.2
s759	2866920	YPO2552	nsyn	C	A	G	C	Fig.2
s764	2871320	YPO2556	nsyn	G	T	P	T	Fig.2
s761	2873293	YPO2558	nsyn	G	T	R	L	Fig.2
s3527	2876328	YPO2561	syn	T	C	E	E	Fig.2
s2335	2876996	NA	intergenic	A	G	NA	NA	Fig.2
s342	2882454	YPO2567	syn	T	C	L	L	Fig.2
s2336	2884893	NA	intergenic	C	T	NA	NA	Fig.2
s2966	2889154	YPO2573	nsyn	G	A	A	V	Fig.2
s2967	2897627	YPO2577	nsyn	C	T	A	V	Fig.2
s762	2898374	YPO2578	nsyn	G	C	V	L	Fig.2
s763	2898483	YPO2578	nsyn	C	A	A	D	Fig.2
s1196	2899068	YPO2578	nsyn	G	A	G	E	Fig.2
s765	2902125	YPO2581	nsyn	C	T	P	L	Fig.2
s3529	2902270	YPO2581	syn	G	T	S	S	Fig.2
s766	2903369	YPO2582	nonsense	C	T	R	*	Fig.2
s767	2903882	YPO2582	nsyn	G	T	G	C	Fig.2
s104	2905062	YPO2583	syn	C	T	G	G	Fig.2
s768	2905407	YPO2584	nsyn	C	T	R	C	Fig.2
s1197	2913038	NA	intergenic	T	A	NA	NA	Fig.2
s345	2918692	YPO2597	syn	G	A	L	L	Fig.2
s2971	2920611	YPO2599	nsyn	G	A	A	V	Fig.2
s2340	2922948	NA	intergenic	C	T	NA	NA	Fig.2
s769	2924187	YPO2602	nsyn	G	A	P	L	Fig.2
s2972	2924581	YPO2603	nsyn	C	T	V	I	Fig.2
s2973	2924603	YPO2603	nsyn	C	A	E	D	Fig.2
s770	2927059	YPO2604	nsyn	C	T	R	H	Fig.2
s2974	2930972	YPO2610	nsyn	C	T	V	I	Fig.2
s771	2934653	YPO2612	nsyn	G	T	R	S	Fig.2
s18	2934864	YPO2612	syn	C	T	K	K	Fig.2
s772	2936268	YPO2614	nsyn	A	G	F	L	Fig.2
s2342	2937916	NA	intergenic	G	T	NA	NA	Fig.2
s1198	2938178	NA	intergenic	G	T	NA	NA	Fig.2
s103	2947398	YPO2623	syn	C	A	L	L	Fig.2
s775	2950840	YPO2625	nsyn	C	T	G	E	Fig.2
s347	2954572	YPO2628	syn	C	T	G	G	Fig.2
s778	2958797	YPO2631	nsyn	G	A	G	S	Fig.2
s2977	2961993	YPO2632	nsyn	C	A	P	H	Fig.2
s3535	2962789	YPO2632	syn	A	T	A	A	Fig.2
s780	2963970	YPO2634	nsyn	T	G	K	T	Fig.2
s2458	2967943	YPO2639	nonsense	G	T	C	*	Fig.2
s1202	2968017	YPO2639	nsyn	C	T	G	S	Fig.2
s781	2972396	YPO2645	nsyn	A	G	V	A	Fig.2
s2981	2973614	YPO2646	nsyn	T	C	T	A	Fig.2
s3536	2974540	YPO2647	syn	A	G	V	V	Fig.2
s3537	2974551	YPO2647	syn	G	T	R	R	Fig.2
s2982	2975091	YPO2647	nsyn	C	A	A	S	Fig.2
s3538	2976049	YPO2648	syn	T	A	A	A	Fig.2
s2983	2977732	YPO2649	nsyn	G	T	P	T	Fig.2
s3539	2979130	YPO2650	syn	C	T	V	V	Fig.2
s3540	2979662	YPO2651	syn	G	A	G	G	Fig.2
s782	2980330	YPO2652	nsyn	C	T	T	I	Fig.2
s783	2989495	YPO2663	nsyn	C	T	A	V	Fig.2
s2986	2992464	YPO2667	nsyn	C	A	A	D	Fig.2
s3541	2994770	YPO2668	syn	C	T	F	F	Fig.2
s2987	2996948	YPO2671	nsyn	C	T	P	S	Fig.2
s348	2998279	YPO2672	syn	C	T	I	I	Fig.2
s2990	3004232	YPO2678	nsyn	C	T	H	Y	Fig.2
s1349	3006550	YPO2681	nsyn	C	A	H	N	Fig.2
s2991	3007357	YPO2682	nsyn	G	A	A	T	Fig.2
s785	3023974	YPO2695	nsyn	T	C	V	A	Fig.2
s3544	3024091	YPO2696	syn	C	T	L	L	Fig.2
s349	3024220	YPO2696	syn	T	G	G	G	Fig.2
s2995	3024294	YPO2696	nsyn	G	A	G	D	Fig.2
s2345	3026278	NA	intergenic	C	T	NA	NA	Fig.2
s2346	3026456	NA	intergenic	G	A	NA	NA	Fig.2
s2347	3026489	NA	intergenic	T	C	NA	NA	Fig.2
s2996	3027340	YPO2699	nsyn	C	A	A	E	Fig.2
s787	3030163	YPO2702	nonsense	C	T	Q	*	Fig.2
s3545	3030969	YPO2703	syn	A	T	V	V	Fig.2
s788	3037211	YPO2709	nsyn	G	A	V	I	Fig.2
s789	3043417	YPO2716	nsyn	G	T	K	N	Fig.2
s2998	3045663	YPO2717	nsyn	G	A	R	H	Fig.2
s2999	3048122	YPO2719	nsyn	C	T	A	V	Fig.2
s794	3071710	YPO2740	nsyn	T	G	V	G	Fig.2
s795	3071787	YPO2740	nsyn	C	T	R	W	Fig.2
s1208	3074428	NA	intergenic	A	G	NA	NA	Fig.2
s796	3074598	YPO2744	nsyn	C	T	G	S	Fig.2
s2349	3076147	NA	intergenic	G	A	NA	NA	Fig.2
s1209	3076716	NA	intergenic	G	A	NA	NA	Fig.2
s797	3077177	YPO2746	nsyn	T	A	L	Q	Fig.2
s3001	3077492	YPO2746	nsyn	C	T	T	I	Fig.2
s798	3084869	YPO2752	nsyn	G	C	V	L	Fig.2
s799	3085079	YPO2752	nsyn	G	A	A	T	Fig.2
s3549	3085186	YPO2752	syn	T	C	D	D	Fig.2
s800	3087204	YPO2755	nsyn	A	C	D	A	Fig.2
s3550	3096437	YPO2762	syn	C	T	C	C	Fig.2
s3005	3096883	YPO2762	nsyn	G	T	R	L	Fig.2
s802	3099378	YPO2765	nsyn	G	A	R	H	Fig.2
s352	3101838	YPO2767	syn	T	G	A	A	Fig.2
s804	3102875	YPO2768	nsyn	G	A	M	I	Fig.2
s3006	3103771	YPO2769	nsyn	T	G	D	E	Fig.2
s353	3104398	YPO2769	syn	C	T	A	A	Fig.2
s805	3107091	YPO2772	nsyn	A	C	K	Q	Fig.2
s3011	3111131	YPO2776	nsyn	T	C	L	S	Fig.2
s2352	3115056	NA	intergenic	A	C	NA	NA	Fig.2
s3013	3116088	YPO2782	nsyn	C	A	G	W	Fig.2
s3014	3116345	YPO2782	nsyn	G	A	A	V	Fig.2
s3015	3125902	YPO2796	nsyn	C	T	A	V	Fig.2
s811	3128007	YPO2797	nonsense	G	T	E	*	Fig.2
s3017	3131019	YPO2801	nsyn	C	A	R	S	Fig.2
s812	3132060	YPO2801	nsyn	C	T	H	Y	Fig.2
s813	3133952	YPO2803	nsyn	C	A	D	E	Fig.2
s1214	3137262	NA	intergenic	T	G	NA	NA	Fig.2
s355	3140212	YPO2807	syn	G	A	L	L	Fig.2
s101	3144072	YPO2813	syn	T	A	P	P	Fig.2
s3553	3147141	YPO2815	syn	C	G	L	L	Fig.2
s3018	3147719	YPO2816	nsyn	G	T	R	S	Fig.2
s3020	3150735	YPO2821	nsyn	G	A	A	T	Fig.2
s3021	3151568	YPO2823	nsyn	C	T	P	S	Fig.2
s356	3154240	YPO2827	syn	G	A	I	I	Fig.2
s815	3166562	YPO2837	nsyn	G	A	E	K	Fig.2
s816	3172573	YPO2842	nsyn	C	G	V	L	Fig.2
s3023	3173056	YPO2842	nsyn	G	A	R	C	Fig.2
s2354	3179098	NA	intergenic	C	T	NA	NA	Fig.2
s817	3187147	YPO2850	nsyn	A	T	S	C	Fig.2
s2355	3194193	NA	intergenic	G	T	NA	NA	Fig.2
s3031	3209579	YPO2874	nsyn	G	A	T	I	Fig.2
s3033	3215984	YPO2879	nsyn	T	C	I	V	Fig.2
s3558	3217391	YPO2881	syn	G	A	V	V	Fig.2
s822	3239590	YPO2896	nsyn	T	A	D	V	Fig.2
s823	3244186	YPO2901	nsyn	C	G	G	A	Fig.2
s3039	3245408	YPO2903	nsyn	C	T	R	C	Fig.2
s1220	3250836	NA	intergenic	G	A	NA	NA	Fig.2
s3040	3253111	YPO2909	nsyn	G	A	D	N	Fig.2
s3561	3268625	YPO2922	syn	C	T	I	I	Fig.2
s358	3268781	YPO2922	syn	C	T	Y	Y	Fig.2
s113	3287667	YPO2944	syn	A	G	S	S	Fig.2
s3044	3290869	YPO2946	nsyn	C	A	G	C	Fig.2
s3045	3291060	YPO2946	nsyn	G	A	A	V	Fig.2
s3562	3292845	YPO2947	syn	C	T	P	P	Fig.2
s3046	3295047	YPO2948	nsyn	G	A	A	T	Fig.2
s829	3296657	YPO2949	nsyn	G	T	A	S	Fig.2
s830	3297934	YPO2951	nsyn	G	T	L	F	Fig.2
s3049	3299204	YPO2952	nsyn	G	A	S	N	Fig.2
s3565	3300280	YPO2953	syn	C	A	R	R	Fig.2
s831	3301818	YPO2954	nsyn	G	C	A	P	Fig.2
s832	3314013	YPO2965	nsyn	G	T	R	L	Fig.2
s834	3323276	YPO2975	nsyn	A	C	I	M	Fig.2
s3568	3324536	YPO2976	syn	C	T	D	D	Fig.2
s1223	3324959	NA	intergenic	G	A	NA	NA	Fig.2
s1352	3327848	YPO2980	nsyn	C	T	R	W	Fig.2
s1353	3327979	YPO2980	nsyn	C	G	D	E	Fig.2
s1354	3328493	YPO2980	nsyn	A	C	T	P	Fig.2
s3054	3330016	YPO2982	nsyn	A	C	V	G	Fig.2
s835	3330166	YPO2982	nsyn	A	G	L	P	Fig.2
s1226	3342989	NA	intergenic	C	T	NA	NA	Fig.2
s1227	3343029	NA	intergenic	T	C	NA	NA	Fig.2
s362	3348338	YPO2998	syn	C	T	G	G	Fig.2
s3058	3359580	YPO3007	nsyn	C	A	A	E	Fig.2
s1229	3360868	NA	intergenic	G	A	NA	NA	Fig.2
s228	3361311	YPO3008	nsyn	G	A	G	S	Fig.2
s1230	3363364	NA	intergenic	G	T	NA	NA	Fig.2
s3571	3366169	YPO3012	syn	G	A	D	D	Fig.2
s2462	3366717	YPO3012	nonsense	G	A	Q	*	Fig.2
s841	3369097	YPO3015	nsyn	G	A	P	L	Fig.2
s842	3370950	YPO3016	nsyn	G	A	A	V	Fig.2
s364	3371630	YPO3016	syn	T	C	K	K	Fig.2
s844	3374754	YPO3020	nsyn	G	A	A	V	Fig.2
s1232	3376387	NA	intergenic	A	G	NA	NA	Fig.2
s845	3377441	YPO3024	nsyn	G	C	R	P	Fig.2
s3062	3378477	YPO3025	nsyn	A	G	I	T	Fig.2
s3065	3388175	YPO3034	nsyn	G	A	A	V	Fig.2
s847	3392929	YPO3038	nonsense	C	A	E	*	Fig.2
s848	3393710	YPO3039	nsyn	C	T	G	E	Fig.2
s1233	3395095	NA	intergenic	G	A	NA	NA	Fig.2
s850	3395268	YPO3041	nsyn	G	A	A	T	Fig.2
s851	3398946	YPO3043	nsyn	G	A	E	K	Fig.2
s3072	3405483	YPO3048	nsyn	T	C	D	G	Fig.2
s367	3409033	YPO3050	syn	C	T	E	E	Fig.2
s1235	3409415	NA	intergenic	G	A	NA	NA	Fig.2
s1236	3409454	NA	intergenic	G	A	NA	NA	Fig.2
s853	3414433	YPO3056	nsyn	G	A	A	V	Fig.2
s854	3415081	YPO3056	nsyn	T	A	Q	L	Fig.2
s3075	3420368	YPO3063	nsyn	A	C	Q	P	Fig.2
s855	3421335	YPO3064	nsyn	G	A	V	M	Fig.2
s3576	3422475	YPO3066	syn	C	T	L	L	Fig.2
s3076	3422725	YPO3066	nsyn	C	T	G	D	Fig.2
s369	3431905	YPO3076	syn	G	A	L	L	Fig.2
s3080	3436071	YPO3079	nsyn	C	T	G	S	Fig.2
s3081	3437077	YPO3080	nsyn	C	T	P	S	Fig.2
s3083	3442171	YPO3086	nsyn	G	A	V	I	Fig.2
s856	3442617	YPO3086	nsyn	T	A	S	R	Fig.2
s3084	3442988	YPO3086	nsyn	T	A	L	Q	Fig.2
s3578	3446841	YPO3089	syn	G	A	L	L	Fig.2
s3085	3447877	YPO3090	nsyn	G	T	P	T	Fig.2
s1238	3448819	NA	intergenic	G	C	NA	NA	Fig.2
s3579	3459380	YPO3100	syn	A	C	G	G	Fig.2
s861	3470222	YPO3113	nsyn	G	A	S	F	Fig.2
s370	3480675	YPO3122	syn	C	T	G	G	Fig.2
s3582	3484993	YPO3127	syn	G	T	P	P	Fig.2
s3583	3495668	YPO3134	syn	C	T	T	T	Fig.2
s862	3499671	YPO3140	nsyn	C	G	V	L	Fig.2
s2367	3501038	NA	intergenic	C	A	NA	NA	Fig.2
s863	3501556	YPO3142	nsyn	A	C	V	G	Fig.2
s864	3502610	YPO3143	nonsense	G	A	Q	*	Fig.2
s3585	3507316	YPO3146	syn	A	G	G	G	Fig.2
s3087	3512606	YPO3151	nsyn	A	T	L	Q	Fig.2
s3586	3514411	YPO3153	syn	C	A	L	L	Fig.2
s1241	3520454	NA	intergenic	C	T	NA	NA	Fig.2
s3088	3524194	YPO3161	nsyn	A	G	Q	R	Fig.2
s53	3525070	YPO3162	nsyn	C	T	A	V	Fig.2
s865	3525337	YPO3162	nsyn	C	A	P	Q	Fig.2
s2368	3526369	NA	intergenic	A	T	NA	NA	Fig.2
s373	3532033	YPO3168	syn	G	A	L	L	Fig.2
s2369	3532718	NA	intergenic	C	T	NA	NA	Fig.2
s2370	3532796	NA	intergenic	C	T	NA	NA	Fig.2
s374	3533308	YPO3169	syn	C	T	R	R	Fig.2
s866	3535454	YPO3171	nsyn	G	A	V	I	Fig.2
s3090	3536476	YPO3172	nsyn	C	T	S	F	Fig.2
s3587	3537319	YPO3173	syn	G	A	G	G	Fig.2
s2372	3538123	NA	intergenic	A	T	NA	NA	Fig.2
s1242	3539709	NA	intergenic	C	T	NA	NA	Fig.2
s3589	3545064	YPO3182	syn	A	G	I	I	Fig.2
s3092	3545855	YPO3183	nsyn	T	A	S	C	Fig.2
s869	3551475	YPO3189	nsyn	G	A	A	V	Fig.2
s375	3551915	YPO3189	syn	C	A	L	L	Fig.2
s870	3564026	YPO3201	nsyn	T	C	Y	C	Fig.2
s2375	3566110	NA	intergenic	A	G	NA	NA	Fig.2
s100	3566478	YPO3203	syn	C	T	V	V	Fig.2
s3593	3566853	YPO3203	syn	T	C	A	A	Fig.2
s871	3568684	YPO3205	nsyn	C	A	R	L	Fig.2
s3096	3578469	YPO3212	nsyn	C	T	A	V	Fig.2
s1245	3579994	NA	intergenic	G	A	NA	NA	Fig.2
s872	3586778	YPO3222	nsyn	G	A	S	F	Fig.2
s1246	3589425	NA	intergenic	G	A	NA	NA	Fig.2
s874	3591858	YPO3227	nsyn	G	A	G	R	Fig.2
s3101	3595520	YPO3230	nsyn	A	C	N	H	Fig.2
s3102	3596495	YPO3230	nsyn	T	C	Y	H	Fig.2
s875	3596834	YPO3231	nsyn	G	A	A	V	Fig.2
s3594	3599405	YPO3233	syn	C	T	L	L	Fig.2
s99	3602127	YPO3236	syn	G	A	I	I	Fig.2
s377	3602828	YPO3237	syn	A	G	L	L	Fig.2
s378	3607609	YPO3241	syn	A	G	K	K	Fig.2
s3103	3610455	YPO3244	nsyn	C	A	P	Q	Fig.2
s3595	3610750	YPO3244	syn	G	A	A	A	Fig.2
s379	3612821	YPO3245	syn	C	T	A	A	Fig.2
s878	3614486	YPO3246	nsyn	C	T	G	R	Fig.2
s879	3616733	YPO3247	nsyn	G	A	P	L	Fig.2
s3105	3620064	YPO3247	nsyn	G	A	P	S	Fig.2
s3106	3622012	YPO3248	nsyn	A	C	W	G	Fig.2
s3597	3624499	YPO3249	syn	A	T	T	T	Fig.2
s3107	3630645	YPO3257	nsyn	G	T	A	E	Fig.2
s881	3635257	YPO3263	nsyn	G	T	A	S	Fig.2
s882	3635663	YPO3263	nsyn	G	T	W	L	Fig.2
s2378	3637423	NA	intergenic	G	A	NA	NA	Fig.2
s3108	3642271	YPO3269	nsyn	C	T	R	H	Fig.2
s3599	3642333	YPO3269	syn	G	A	G	G	Fig.2
s3600	3643790	YPO3271	syn	G	A	A	A	Fig.2
s3601	3655814	YPO3275	syn	G	A	I	I	Fig.2
s3114	3658969	YPO3277	nsyn	G	A	T	I	Fig.2
s381	3660617	YPO3279	syn	G	A	A	A	Fig.2
s3603	3662519	YPO3281	syn	C	T	S	S	Fig.2
s886	3667806	YPO3287	nsyn	G	A	E	K	Fig.2
s887	3673309	YPO3294	nsyn	C	G	V	L	Fig.2
s888	3680088	YPO3301	nsyn	A	C	D	E	Fig.2
s889	3681644	YPO3303	nsyn	G	C	L	V	Fig.2
s890	3688024	YPO3307	nsyn	T	C	T	A	Fig.2
s3605	3689909	YPO3309	syn	C	T	G	G	Fig.2
s1250	3690522	NA	intergenic	A	C	NA	NA	Fig.2
s3119	3694732	YPO3312	nsyn	C	T	G	S	Fig.2
s3120	3698745	YPO3316	nsyn	G	A	L	F	Fig.2
s3121	3699234	YPO3316	nsyn	G	A	L	F	Fig.2
s382	3703484	YPO3319	syn	A	T	T	T	Fig.2
s3122	3705489	YPO3322	nsyn	G	A	P	L	Fig.2
s892	3712411	YPO3327	nsyn	C	T	T	I	Fig.2
s894	3715815	YPO3330	nsyn	T	G	V	G	Fig.2
s895	3717147	YPO3331	nsyn	G	A	G	S	Fig.2
s896	3717777	YPO3332	nsyn	G	A	G	S	Fig.2
s3609	3726253	YPO3340	syn	T	A	V	V	Fig.2
s3610	3726994	YPO3340	syn	A	C	G	G	Fig.2
s3611	3727189	YPO3340	syn	G	T	I	I	Fig.2
s3612	3727603	YPO3340	syn	G	A	N	N	Fig.2
s1253	3728410	NA	intergenic	T	C	NA	NA	Fig.2
s3613	3750446	YPO3362	syn	A	G	L	L	Fig.2
s2383	3756048	NA	intergenic	G	A	NA	NA	Fig.2
s3129	3757781	YPO3370	nsyn	A	C	V	G	Fig.2
s3131	3761333	YPO3372	nsyn	C	A	E	D	Fig.2
s3614	3762390	YPO3373	syn	G	A	L	L	Fig.2
s898	3768583	YPO3379	nsyn	C	A	G	V	Fig.2
s3133	3771852	YPO3381	nsyn	T	A	L	Q	Fig.2
s3615	3772786	YPO3381	syn	C	T	F	F	Fig.2
s899	3778284	YPO3384	nsyn	G	A	A	T	Fig.2
s97	3783583	YPO3389	syn	A	G	P	P	Fig.2
s96	3784767	YPO3390	syn	C	A	G	G	Fig.2
s3137	3787622	YPO3392	nsyn	T	A	Q	L	Fig.2
s901	3791153	YPO3394	nsyn	G	A	S	F	Fig.2
s3138	3793707	YPO3395	nsyn	G	A	G	D	Fig.2
s3139	3794907	YPO3396	nsyn	G	A	E	K	Fig.2
s3616	3802012	YPO3404	syn	G	T	G	G	Fig.2
s2386	3803234	NA	intergenic	G	T	NA	NA	Fig.2
s1260	3805148	NA	intergenic	C	A	NA	NA	Fig.2
s77	3824209	NA	intergenic	A	G	NA	NA	Fig.2
s1262	3829982	YPO3426	nsyn	C	T	A	V	Fig.2
s3619	3830055	YPO3426	syn	G	A	V	V	Fig.2
s905	3833893	YPO3428	nsyn	C	A	R	L	Fig.2
s3144	3842693	YPO3438	nsyn	C	A	A	S	Fig.2
s906	3843152	YPO3438	nsyn	A	G	Y	H	Fig.2
s54	3844040	YPO3439	nsyn	G	A	P	S	Fig.2
s3147	3846796	YPO3441	nsyn	G	A	M	I	Fig.2
s3148	3854440	YPO3447	nsyn	G	T	P	H	Fig.2
s3622	3857768	YPO3450	syn	C	T	A	A	Fig.2
s907	3860145	YPO3453	nsyn	A	T	E	V	Fig.2
s1263	3860819	NA	intergenic	A	G	NA	NA	Fig.2
s385	3869550	YPO3462	syn	C	A	G	G	Fig.2
s908	3870393	YPO3463	nsyn	G	A	E	K	Fig.2
s3153	3870975	YPO3464	nsyn	G	C	G	A	Fig.2
s3155	3875387	YPO3469	nsyn	C	T	D	N	Fig.2
s386	3875727	YPO3469	syn	C	T	G	G	Fig.2
s909	3887319	YPO3481	nsyn	G	T	F	L	Fig.2
s910	3897676	YPO3489	nsyn	G	A	T	I	Fig.2
s1264	3898451	NA	intergenic	G	A	NA	NA	Fig.2
s911	3900188	YPO3490	nsyn	G	A	A	V	Fig.2
s1355	3904960	YPO3496	nsyn	G	A	A	V	Fig.2
s3158	3911329	YPO3501	nsyn	A	G	V	A	Fig.2
s389	3915020	YPO3504	syn	C	T	G	G	Fig.2
s3159	3916122	YPO3506	nsyn	A	G	S	G	Fig.2
s3161	3917101	YPO3506	nsyn	G	T	W	L	Fig.2
s913	3918889	YPO3508	nsyn	C	T	R	C	Fig.2
s3629	3919185	YPO3508	syn	G	A	Q	Q	Fig.2
s3166	3928744	YPO3519	nsyn	C	T	A	T	Fig.2
s3168	3935642	YPO3524	nsyn	A	G	F	L	Fig.2
s3169	3936625	YPO3524	nsyn	G	A	P	L	Fig.2
s3170	3938510	YPO3526	nsyn	A	T	S	C	Fig.2
s916	3940629	YPO3528	nsyn	T	G	L	V	Fig.2
s917	3949188	YPO3539	nsyn	T	C	N	S	Fig.2
s3171	3952502	YPO3544	nsyn	G	T	L	F	Fig.2
s3172	3957761	YPO3548	nsyn	G	A	E	K	Fig.2
s390	3958669	YPO3548	syn	G	T	A	A	Fig.2
s3632	3962040	YPO3553	syn	C	T	E	E	Fig.2
s918	3962272	YPO3553	nsyn	G	A	P	L	Fig.2
s3174	3964074	YPO3555	nsyn	G	A	L	F	Fig.2
s1266	3966465	NA	intergenic	G	A	NA	NA	Fig.2
s930	3972309	YPO3558	nsyn	G	C	A	P	Fig.2
s3176	3972375	YPO3558	nsyn	G	A	G	S	Fig.2
s3177	3972426	YPO3558	nsyn	G	A	G	S	Fig.2
s3179	3974990	YPO3561	nsyn	C	A	V	F	Fig.2
s921	3977650	YPO3564	nsyn	G	C	D	E	Fig.2
s922	3985507	YPO3573	nsyn	C	T	G	S	Fig.2
s3635	3986268	YPO3574	syn	T	C	L	L	Fig.2
s923	3991709	YPO3581	nsyn	G	A	A	T	Fig.2
s3185	3993496	YPO3582	nsyn	G	A	R	K	Fig.2
s1267	3994985	NA	intergenic	G	T	NA	NA	Fig.2
s3636	3997628	YPO3589	syn	G	A	T	T	Fig.2
s2389	4052592	NA	intergenic	G	T	NA	NA	Fig.2
s3190	4053446	YPO3633	nsyn	G	A	A	T	Fig.2
s3191	4058113	YPO3637	nsyn	C	A	A	E	Fig.2
s3192	4059293	YPO3637	nsyn	G	T	E	D	Fig.2
s3193	4060082	YPO3638	nsyn	G	T	D	Y	Fig.2
s931	4061493	YPO3640	nsyn	C	T	P	S	Fig.2
s2390	4062763	NA	intergenic	C	T	NA	NA	Fig.2
s932	4065904	YPO3645	nsyn	C	T	A	T	Fig.2
s1269	4067118	NA	intergenic	C	T	NA	NA	Fig.2
s933	4067749	YPO3647	nsyn	C	G	H	Q	Fig.2
s934	4076324	YPO3657	nsyn	C	T	S	N	Fig.2
s392	4082562	YPO3662	syn	C	T	Q	Q	Fig.2
s936	4085795	YPO3664	nsyn	C	T	A	V	Fig.2
s937	4089438	YPO3666	nsyn	C	A	Q	K	Fig.2
s3198	4091714	YPO3669	nsyn	A	G	E	G	Fig.2
s3199	4095559	YPO3670	nsyn	G	A	A	T	Fig.2
s3639	4098263	YPO3672	syn	C	T	L	L	Fig.2
s938	4104673	YPO3675	nsyn	C	T	G	R	Fig.2
s3201	4104762	YPO3675	nsyn	C	A	R	L	Fig.2
s3642	4111440	YPO3679	syn	G	T	G	G	Fig.2
s3644	4119462	YPO3685	syn	G	A	Q	Q	Fig.2
s393	4120633	YPO3686	syn	G	A	A	A	Fig.2
s1274	4123916	NA	intergenic	G	T	NA	NA	Fig.2
s3645	4133113	YPO3698	syn	T	C	Q	Q	Fig.2
s3646	4138312	YPO3704	syn	A	G	F	F	Fig.2
s394	4147095	YPO3713	syn	C	T	P	P	Fig.2
s1275	4147421	NA	intergenic	G	T	NA	NA	Fig.2
s941	4148980	YPO3714	nsyn	G	A	G	E	Fig.2
s3648	4150334	YPO3715	syn	C	A	A	A	Fig.2
s942	4152231	YPO3717	nsyn	T	G	Q	P	Fig.2
s943	4153146	YPO3718	nsyn	C	A	A	S	Fig.2
s2392	4154108	NA	intergenic	T	G	NA	NA	Fig.2
s395	4158570	YPO3721	syn	C	T	T	T	Fig.2
s946	4161461	YPO3721	nsyn	C	T	P	L	Fig.2
s3650	4164195	YPO3722	syn	G	A	S	S	Fig.2
s947	4164998	YPO3722	nsyn	C	T	G	S	Fig.2
s948	4166491	YPO3722	nsyn	T	C	E	G	Fig.2
s2394	4173293	NA	intergenic	C	T	NA	NA	Fig.2
s396	4185559	YPO3732	syn	G	A	L	L	Fig.2
s3215	4190717	YPO3739	nsyn	G	A	G	D	Fig.2
s211	4191622	YPO3739	nsyn	G	A	G	R	Fig.2
s952	4194600	YPO3742	nsyn	A	G	I	V	Fig.2
s397	4201619	YPO3747	syn	T	C	E	E	Fig.2
s398	4210181	YPO3754	syn	G	A	L	L	Fig.2
s3217	4216878	YPO3760	nsyn	C	T	G	R	Fig.2
s3652	4225996	YPO3763	syn	G	A	C	C	Fig.2
s953	4233966	YPO3769	nsyn	C	A	G	C	Fig.2
s3219	4235103	YPO3770	nsyn	C	T	A	V	Fig.2
s954	4239328	YPO3776	nsyn	G	A	A	V	Fig.2
s3222	4242890	YPO3780	nsyn	C	T	E	K	Fig.2
s2395	4245783	NA	intergenic	C	T	NA	NA	Fig.2
s400	4254112	YPO3788	syn	A	C	G	G	Fig.2
s1276	4256238	NA	intergenic	A	G	NA	NA	Fig.2
s2396	4256293	NA	intergenic	A	G	NA	NA	Fig.2
s957	4258899	YPO3793	nsyn	C	A	R	L	Fig.2
s3225	4262631	YPO3796	nsyn	C	T	D	N	Fig.2
s3658	4266465	YPO3799	syn	C	A	I	I	Fig.2
s3228	4268134	YPO3801	nsyn	G	T	W	L	Fig.2
s958	4271356	YPO3805	nsyn	A	T	C	S	Fig.2
s2397	4275410	NA	intergenic	G	A	NA	NA	Fig.2
s3659	4277406	YPO3811	syn	C	A	T	T	Fig.2
s1279	4277985	NA	intergenic	T	C	NA	NA	Fig.2
s3231	4280521	YPO3814	nsyn	G	T	D	E	Fig.2
s3660	4281601	YPO3815	syn	G	T	L	L	Fig.2
s3232	4282102	YPO3816	nsyn	C	T	T	M	Fig.2
s959	4287044	YPO3820	nsyn	G	T	D	Y	Fig.2
s3662	4288438	YPO3822	syn	G	A	Q	Q	Fig.2
s2467	4293068	YPO3826	nonsense	G	T	S	*	Fig.2
s3235	4294951	YPO3827	nsyn	A	T	T	S	Fig.2
s3237	4303257	YPO3834	nsyn	C	T	M	I	Fig.2
s3663	4305301	YPO3837	syn	G	A	L	L	Fig.2
s114	4306829	YPO3838	syn	G	A	Y	Y	Fig.2
s3238	4311175	YPO3841	nsyn	G	A	A	V	Fig.2
s19	4311918	YPO3841	syn	C	T	L	L	Fig.2
s1280	4312299	NA	intergenic	G	A	NA	NA	Fig.2
s960	4318171	YPO3848	nsyn	A	G	C	R	Fig.2
s961	4318701	YPO3848	nsyn	T	C	D	G	Fig.2
s3665	4319081	YPO3848	syn	G	A	A	A	Fig.2
s3242	4320553	YPO3849	nsyn	G	T	R	L	Fig.2
s3667	4321135	YPO3850	syn	T	C	G	G	Fig.2
s962	4327979	YPO3855	nsyn	A	C	L	R	Fig.2
s963	4330584	YPO3857	nsyn	A	C	V	G	Fig.2
s401	4331427	YPO3858	syn	C	A	L	L	Fig.2
s965	4332632	YPO3859	nsyn	G	A	A	V	Fig.2
s402	4338313	YPO3864	syn	C	T	A	A	Fig.2
s3245	4339924	YPO3865	nsyn	T	C	S	G	Fig.2
s1283	4343118	NA	intergenic	G	A	NA	NA	Fig.2
s967	4343766	YPO3868	nsyn	G	T	S	R	Fig.2
s2400	4346746	NA	intergenic	A	C	NA	NA	Fig.2
s3248	4354133	YPO3879	nsyn	G	T	L	F	Fig.2
s3668	4376726	YPO3902	syn	G	A	A	A	Fig.2
s3669	4377002	YPO3902	syn	A	C	A	A	Fig.2
s969	4377190	YPO3902	nsyn	T	A	L	Q	Fig.2
s2402	4393265	NA	intergenic	G	A	NA	NA	Fig.2
s1286	4393272	NA	intergenic	C	T	NA	NA	Fig.2
s3255	4396404	YPO3914	nsyn	C	T	L	F	Fig.2
s1287	4400732	NA	intergenic	G	A	NA	NA	Fig.2
s3258	4403104	YPO3920	nsyn	C	T	A	T	Fig.2
s1358	4403326	YPO3920	nsyn	T	C	N	D	Fig.2
s970	4416198	YPO3929	nsyn	G	A	S	N	Fig.2
s1289	4421633	YPO3937	nsyn	C	T	A	V	Fig.2
s2405	4422734	NA	intergenic	C	T	NA	NA	Fig.2
s410	4426771	YPO3939	syn	G	A	I	I	Fig.2
s971	4427178	YPO3940	nsyn	C	T	S	N	Fig.2
s3261	4427796	YPO3940	nsyn	T	G	N	T	Fig.2
s3262	4429114	YPO3941	nsyn	G	T	R	S	Fig.2
s2406	4432751	NA	intergenic	C	T	NA	NA	Fig.2
s25	4433790	YPO3943	syn	G	T	A	A	Fig.2
s127	4433807	YPO3943	nsyn	A	G	E	G	Fig.2
s45	4434242	YPO3943	nsyn	C	T	A	V	Fig.2
s116	4434297	YPO3943	syn	G	A	L	L	Fig.2
s3673	4448674	YPO3950	syn	G	A	E	E	Fig.2
s3269	4450891	YPO3953	nsyn	C	T	S	N	Fig.2
s3674	4453543	YPO3955	syn	G	A	A	A	Fig.2
s1291	4453786	NA	intergenic	C	T	NA	NA	Fig.2
s3270	4459621	YPO3962	nsyn	G	T	Q	K	Fig.2
s3271	4462370	YPO3964	nsyn	C	T	V	I	Fig.2
s3272	4463936	YPO3965	nsyn	C	T	H	Y	Fig.2
s972	4465056	YPO3965	nsyn	C	T	P	L	Fig.2
s973	4466132	YPO3966	nsyn	C	A	Q	H	Fig.2
s3273	4466193	YPO3966	nsyn	C	A	R	L	Fig.2
s411	4466368	YPO3966	syn	G	A	L	L	Fig.2
s3676	4467029	YPO3967	syn	C	A	V	V	Fig.2
s974	4469310	YPO3969	nsyn	A	C	F	V	Fig.2
s975	4470228	YPO3970	nsyn	G	A	A	T	Fig.2
s976	4473370	YPO3973	nsyn	G	A	G	S	Fig.2
s977	4477698	YPO3976	nsyn	G	A	A	T	Fig.2
s117	4480365	YPO3978	syn	A	G	R	R	Fig.2
s3678	4486017	YPO3984	syn	C	T	K	K	Fig.2
s413	4496561	YPO3991	syn	C	T	Q	Q	Fig.2
s2411	4499732	NA	intergenic	A	G	NA	NA	Fig.2
s978	4505331	YPO3996	nsyn	G	T	L	M	Fig.2
s3279	4506974	YPO3998	nsyn	G	A	A	V	Fig.2
s979	4510206	YPO4001	nsyn	C	A	C	F	Fig.2
s2412	4510524	NA	intergenic	C	T	NA	NA	Fig.2
s10	4518401	YPO4007	syn	A	G	N	N	Fig.2
s1300	4569032	NA	intergenic	G	A	NA	NA	Fig.2
s3283	4569814	YPO4052	nsyn	G	A	A	V	Fig.2
s2415	4589676	NA	intergenic	G	A	NA	NA	Fig.2
s3285	4592918	YPO4071	nsyn	G	T	Q	K	Fig.2
s3681	4593129	YPO4071	syn	C	T	L	L	Fig.2
s986	4595001	YPO4074	nsyn	C	T	R	C	Fig.2
s2417	4597852	NA	intergenic	C	T	NA	NA	Fig.2
s987	4598609	YPO4078	nsyn	G	A	A	T	Fig.2
s3287	4600626	YPO4080	nsyn	C	T	A	V	Fig.2
s988	4600959	YPO4080	nsyn	G	A	S	N	Fig.2
s1301	4605836	NA	intergenic	G	A	NA	NA	Fig.2
s2418	4607252	NA	intergenic	A	T	NA	NA	Fig.2
s3289	4610430	YPO4090	nsyn	A	T	I	F	Fig.2
s3684	4613570	YPO4094	syn	G	A	L	L	Fig.2
s989	4615986	YPO4095	nonsense	G	A	Q	*	Fig.2
s990	4617270	YPO4096	nsyn	G	A	A	V	Fig.2
s416	4623917	YPO4103	syn	A	G	P	P	Fig.2
s991	4625210	YPO4104	nsyn	G	T	D	Y	Fig.2
s992	4630765	YPO4109	nsyn	G	T	F	L	Fig.2
s1302	4631877	NA	intergenic	C	T	NA	NA	Fig.2
s3294	4633184	YPO4112	nsyn	G	A	S	F	Fig.2
s993	4634287	YPO4113	nsyn	G	A	P	S	Fig.2
s994	4634869	YPO4114	nsyn	C	A	A	S	Fig.2
s2420	4638959	NA	intergenic	C	A	NA	NA	Fig.2
s3299	4649314	YPO4127	nsyn	T	A	N	Y	Fig.2
s417	4649960	YPO4128	syn	C	T	L	L	Fig.2
s3300	4650258	YPO4128	nsyn	T	C	K	R	Fig.2
s995	4650283	YPO4128	nsyn	G	A	L	F	Fig.2
s2422	4653639	NA	intergenic	G	A	NA	NA	Fig.2
s3335	425740	YPO0408	syn	T	C	V	V	Fig.3
s3347	486390	YPO0460	syn	G	C	P	P	Fig.3
s2613	733828	YPO0672	nsyn	T	G	F	V	Fig.3
s2242	766766	NA	intergenic	C	T	NA	NA	Fig.3
s3063	3378690	YPO3025	nsyn	A	C	V	G	Fig.3
s3064	3379709	YPO3026	nsyn	A	C	S	R	Fig.3
s3070	3395422	YPO3041	nsyn	A	G	D	G	Fig.3
s3677	4478167	YPO3977	syn	G	A	K	K	Fig.3
s3682	4595194	YPO4075	syn	T	C	V	V	Fig.3
s3727	516780	YPO0483	syn	G	T	G	G	Fig.3
s3728	4499938	NA	intergenic	T	C	NA	NA	Fig.3
s3729	2497090	YPO2221	nsyn	C	A	P	Q	Fig.3
s3730	2328991	NA	intergenic	C	A	NA	NA	Fig.3
s3731	3041109	YPO2713	nsyn	C	A	H	N	Fig.3
*s3727~s3731 are SNPs identified in this research
**syn: synonymous mutation; nsyn: nonsynonymous mutation; nonsense: mutation results in premature stop codon; intergenic: mutation in intergenic region.
Anc: ancestral; Der - derived; Nt: Nucleotide;AA:amino acid. NA: not applicable
